# Supplementary material for: N-(2-Thienylmethyl­ene)-2-(2-{[2-(2-thienylmethyl­eneamino)phen­yl]sulfan­yl}ethyl­sulfan­yl)aniline
Source: Acta Crystallogr Sect E Struct Rep Online. 2009 Jun 27;65(Pt 7):o1712. doi: 10.1107/S1600536809024404 (PMC2969378; doi:10.1107/S1600536809024404)
Supplement: Supplementary file 2 [file e-65-o1712-Isup2.hkl]

# 
# h,k,l, Fc-squared, Fo-squared, sigma(Fo-squared) and status flag 
# 
data_I
_shelx_title ' a in P2(1)/c' 
_shelx_refln_list_code          4 
_shelx_F_calc_maximum      205.98 
_exptl_crystal_F_000       484.00 
_reflns_d_resolution_high  0.7331 
 
loop_ 
 _symmetry_equiv_pos_as_xyz 
 'x, y, z' 
 '-x, y+1/2, -z+1/2' 
 '-x, -y, -z' 
 'x, -y-1/2, z-1/2' 
 
_cell_length_a    11.1790 
_cell_length_b     7.7300 
_cell_length_c    12.6080 
_cell_angle_alpha  90.000 
_cell_angle_beta   91.899 
_cell_angle_gamma  90.000 
 
_shelx_F_squared_multiplier     1.000 
 
loop_ 
 _refln_index_h 
 _refln_index_k 
 _refln_index_l 
 _refln_F_squared_calc 
 _refln_F_squared_meas 
 _refln_F_squared_sigma 
 _refln_observed_status 
   1   0   0      168.40      167.51      4.44 o 
   2   0   0      421.07      391.22      5.42 o 
   3   0   0     6058.14     5992.97     85.17 o 
   4   0   0       20.65       18.74      1.25 o 
   5   0   0     2652.90     2766.32     40.35 o 
   6   0   0      711.26      734.78     12.79 o 
   7   0   0      549.79      508.92      9.84 o 
   8   0   0      577.37      620.85     17.12 o 
   9   0   0       62.54       65.70      4.87 o 
  10   0   0      669.49      658.40     18.29 o 
  11   0   0       53.88       51.67      5.97 o 
  12   0   0      880.75      854.73     23.46 o 
  13   0   0      977.34      944.22     34.94 o 
  14   0   0      114.67      102.73      8.91 o 
  15   0   0        0.81        2.96      4.46 o 
   1   1   0     2361.81     2505.44     23.16 o 
   2   1   0     5041.30     5244.04     48.71 o 
   3   1   0     4020.64     4241.53     46.43 o 
   4   1   0     2165.99     2232.56     25.55 o 
   5   1   0      607.59      628.38      8.85 o 
   6   1   0        1.86        1.00      1.59 o 
   7   1   0      919.60      948.25     13.13 o 
   8   1   0     1792.96     1818.42     22.90 o 
   9   1   0       48.68       48.38      2.72 o 
  10   1   0      848.16      851.33     17.35 o 
  11   1   0       18.37       17.42      3.11 o 
  12   1   0      310.50      308.82      9.12 o 
  13   1   0       68.97       78.18      7.53 o 
  14   1   0        1.80        0.14      2.68 o 
  15   1   0      350.67      338.54     10.92 o 
   0   2   0      161.07      171.06      3.78 o 
   1   2   0     5420.31     5672.87     56.01 o 
   2   2   0     1514.87     1606.35     16.83 o 
   3   2   0     1342.37     1490.91     15.88 o 
   4   2   0     2754.43     2929.90     27.69 o 
   5   2   0        7.35        9.98      1.29 o 
   6   2   0        9.92       15.26      1.72 o 
   7   2   0      118.94      110.96      4.59 o 
   8   2   0      367.69      350.00      6.94 o 
   9   2   0       12.13        9.76      1.87 o 
  10   2   0        1.41        3.53      1.93 o 
  11   2   0       14.12        8.80      2.82 o 
  12   2   0        8.70        7.69      2.84 o 
  13   2   0       29.53       28.86      3.95 o 
  14   2   0       34.48       40.57      4.56 o 
   1   3   0      344.79      348.12      4.87 o 
   2   3   0      594.62      566.06      7.14 o 
   3   3   0        3.12        1.22      0.68 o 
   4   3   0      455.97      536.95      7.13 o 
   5   3   0      195.45      271.06      4.58 o 
   6   3   0     1430.08     1489.78     16.91 o 
   7   3   0        6.23        3.72      1.51 o 
   8   3   0      987.39      919.73     13.69 o 
   9   3   0       36.65       39.43      2.92 o 
  10   3   0      579.86      540.06     10.17 o 
  11   3   0        1.55       -0.27      1.95 o 
  12   3   0       77.08       83.13      5.34 o 
  13   3   0      174.14      165.51     12.14 o 
  14   3   0        0.71       -1.43      2.83 o 
   0   4   0     2488.96     2520.91     40.21 o 
   1   4   0       67.19       60.75      2.07 o 
   2   4   0      165.23      150.94      3.68 o 
   3   4   0      278.50      335.68      5.43 o 
   4   4   0       81.56       71.15      3.49 o 
   5   4   0      289.07      301.60      5.21 o 
   6   4   0       57.57       47.03      2.09 o 
   7   4   0       23.39       29.12      2.43 o 
   8   4   0      101.51      101.50      7.00 o 
   9   4   0       22.92       24.25      2.72 o 
  10   4   0       55.72       58.46      4.65 o 
  11   4   0      438.54      423.82      9.36 o 
  12   4   0      179.29      167.80      7.06 o 
  13   4   0       44.18       37.71      4.47 o 
  14   4   0       47.13       43.56      4.84 o 
   1   5   0      743.49      680.27      9.15 o 
   2   5   0      848.69      838.41     10.78 o 
   3   5   0      527.78      497.35      7.41 o 
   4   5   0      949.26      898.04     12.59 o 
   5   5   0        4.37        5.14      1.23 o 
   6   5   0      936.34      889.06     11.80 o 
   7   5   0      108.11      107.06      4.08 o 
   8   5   0       40.59       37.04      3.02 o 
   9   5   0     1795.37     1752.33     23.98 o 
  10   5   0       21.58       24.14      5.22 o 
  11   5   0        0.92        0.70      2.11 o 
  12   5   0      671.62      641.88     16.08 o 
  13   5   0        4.58        7.56      3.76 o 
   0   6   0     1293.63     1264.49     21.85 o 
   1   6   0     2211.37     2146.87     24.12 o 
   2   6   0      293.44      286.48      5.51 o 
   3   6   0       19.35       22.74      1.95 o 
   4   6   0     1189.57     1148.97     16.05 o 
   5   6   0        0.50        0.40      1.32 o 
   6   6   0       13.67       12.34      1.81 o 
   7   6   0      249.78      239.39      6.30 o 
   8   6   0      155.95      179.06      5.79 o 
   9   6   0        3.46       11.32      2.95 o 
  10   6   0        0.41       -1.38      2.37 o 
  11   6   0       84.03       80.88      5.74 o 
  12   6   0       54.64       58.32      5.37 o 
   1   7   0       21.25       21.79      2.13 o 
   2   7   0       97.64       93.42      3.45 o 
   3   7   0       36.30       27.80      2.51 o 
   4   7   0       60.47       59.85      2.99 o 
   5   7   0       98.22      112.96      4.24 o 
   6   7   0       22.53       23.35      2.71 o 
   7   7   0      117.73      119.75      5.83 o 
   8   7   0        2.79        3.15      2.61 o 
   9   7   0        0.00       -0.54      2.48 o 
  10   7   0       45.04       33.44      4.26 o 
  11   7   0       54.68       57.02      5.30 o 
   0   8   0      506.85      466.82     11.80 o 
   1   8   0      419.50      407.74      7.70 o 
   2   8   0       11.92        7.69      3.64 o 
   3   8   0      263.50      259.10      7.75 o 
   4   8   0      211.97      222.87     11.11 o 
   5   8   0       51.07       50.92      4.51 o 
   6   8   0        0.61       -0.28      2.31 o 
   7   8   0        9.47       14.06      3.19 o 
   8   8   0      275.00      289.92      9.45 o 
   9   8   0       14.28       17.03      3.66 o 
   1   9   0       47.12       51.25      4.53 o 
   2   9   0        6.22        3.64      2.15 o 
   3   9   0      202.83      203.92      7.46 o 
   4   9   0       43.47       46.93      3.82 o 
   5   9   0       55.98       63.53      4.91 o 
   6   9   0       63.01       66.78      5.20 o 
   7   9   0       53.77       55.98      5.11 o 
   0  10   0      226.53      230.65     11.78 o 
   1  10   0      113.89      131.92      6.82 o 
   2  10   0       25.12       26.72      3.97 o 
   3  10   0      106.08      120.73      7.72 o 
   4  10   0       27.47       20.40      4.74 o 
 -15   1   1       22.87       13.27      3.76 o 
 -14   1   1      113.61      126.27      6.82 o 
 -13   1   1      286.80      286.25     12.15 o 
 -12   1   1      230.06      236.70      7.98 o 
 -11   1   1     1967.59     1902.19     46.76 o 
 -10   1   1       77.57       72.86      4.34 o 
  -9   1   1      535.37      527.25      9.09 o 
  -8   1   1       26.01       19.57      1.82 o 
  -7   1   1      145.73      135.55      3.75 o 
  -6   1   1     4045.21     4074.83     45.97 o 
  -5   1   1      595.24      651.62     10.86 o 
  -4   1   1      216.87      219.03      3.95 o 
  -3   1   1     3680.14     3793.59     38.23 o 
  -2   1   1     3022.13     3207.66     32.03 o 
  -1   1   1     2776.09     2922.54     27.02 o 
   0   1   1       54.98       64.68      1.00 o 
   1   1   1     3972.26     4133.51     41.99 o 
   2   1   1     1524.09     1700.01     18.98 o 
   3   1   1      632.71      689.43      7.18 o 
   4   1   1       21.29        5.25      0.56 o 
   5   1   1       11.85       14.33      2.06 o 
   6   1   1      993.21      989.34     13.25 o 
   7   1   1     3064.67     3086.91     35.96 o 
   8   1   1      770.43      789.42     16.12 o 
   9   1   1      958.67      953.32     20.16 o 
  10   1   1       85.82       77.29      4.45 o 
  11   1   1      116.91      117.98      6.26 o 
  12   1   1       84.65       82.40      5.25 o 
  13   1   1      622.66      590.08     22.27 o 
  14   1   1        1.60        2.89      2.97 o 
  15   1   1      227.83      233.77     10.36 o 
 -14   2   1      192.19      190.82      8.09 o 
 -13   2   1      367.76      373.29     10.59 o 
 -12   2   1        2.76        3.33      2.64 o 
 -11   2   1       33.26       32.89      3.69 o 
 -10   2   1      627.01      608.33     12.07 o 
  -9   2   1      447.37      422.18      9.43 o 
  -8   2   1       33.56       35.15      2.44 o 
  -7   2   1     1335.14     1330.47     17.48 o 
  -6   2   1      111.32      155.05      4.45 o 
  -5   2   1      936.56     1046.44     13.62 o 
  -4   2   1     2957.74     2954.05     30.32 o 
  -3   2   1     3428.22     3595.20     36.29 o 
  -2   2   1     3243.44     3390.35     34.10 o 
  -1   2   1     6981.05     7074.55    101.09 o 
   0   2   1      188.71      195.11      3.74 o 
   1   2   1      457.89      439.97      4.85 o 
   2   2   1     2473.23     2467.62     25.20 o 
   3   2   1      696.63      697.72      8.21 o 
   4   2   1      231.24      266.11      4.38 o 
   5   2   1       11.15       11.36      0.73 o 
   6   2   1      400.08      358.47      6.50 o 
   7   2   1      704.80      778.30     11.48 o 
   8   2   1       32.20       29.71      2.31 o 
   9   2   1     3400.38     3338.30     39.83 o 
  10   2   1      309.45      292.73      6.86 o 
  11   2   1      413.73      393.04     10.01 o 
  12   2   1       14.99       13.53      3.39 o 
  13   2   1      131.85      138.96      9.40 o 
  14   2   1      208.71      223.95      9.50 o 
 -14   3   1        0.00       -0.04      2.70 o 
 -13   3   1      255.11      234.26      8.35 o 
 -12   3   1      159.79      148.03      6.59 o 
 -11   3   1      239.49      223.87      6.45 o 
 -10   3   1      964.31      943.59     14.84 o 
  -9   3   1      101.90       94.94      4.52 o 
  -8   3   1      216.02      199.56      5.23 o 
  -7   3   1     1332.28     1256.39     16.94 o 
  -6   3   1     1164.15     1176.18     13.83 o 
  -5   3   1     1272.85     1280.99     14.73 o 
  -4   3   1      185.97      156.88      3.24 o 
  -3   3   1       41.76       37.81      2.01 o 
  -2   3   1     2419.10     2637.81     27.32 o 
  -1   3   1       24.54       32.01      1.33 o 
   0   3   1      588.27      619.40      7.55 o 
   1   3   1      102.64       95.25      2.63 o 
   2   3   1      792.39      839.64     10.65 o 
   3   3   1      219.74      211.28      3.61 o 
   4   3   1        3.07        5.07      1.06 o 
   5   3   1     2364.12     2323.62     30.20 o 
   6   3   1     1418.40     1443.99     16.50 o 
   7   3   1      147.92      139.81      4.58 o 
   8   3   1      453.39      431.16     10.31 o 
   9   3   1        4.47        5.46      1.87 o 
  10   3   1       83.52       82.96      6.18 o 
  11   3   1      160.28      150.98      7.74 o 
  12   3   1       81.92       72.88      5.10 o 
  13   3   1        5.38        2.02      2.90 o 
  14   3   1       11.72       13.42      3.55 o 
 -14   4   1        0.43        5.35      3.17 o 
 -13   4   1        1.14        0.20      2.77 o 
 -12   4   1      301.90      307.57      9.33 o 
 -11   4   1       60.98       67.66      4.12 o 
 -10   4   1       69.31       68.39      3.97 o 
  -9   4   1     1198.30     1134.84     16.84 o 
  -8   4   1      382.62      372.63      7.71 o 
  -7   4   1      112.49      111.19      3.95 o 
  -6   4   1      136.10      139.74      3.55 o 
  -5   4   1     1666.44     1643.78     18.66 o 
  -4   4   1      392.12      396.98      6.15 o 
  -3   4   1     1204.57     1279.42     14.81 o 
  -2   4   1     1043.74      969.72     12.77 o 
  -1   4   1     1339.36     1454.81     17.71 o 
   0   4   1     2094.07     2195.90     25.75 o 
   1   4   1      417.47      402.48      5.85 o 
   2   4   1      251.02      262.84      4.51 o 
   3   4   1     3472.13     3637.75     37.63 o 
   4   4   1      160.24      171.34      3.64 o 
   5   4   1      512.18      504.86      7.95 o 
   6   4   1      367.97      389.17      6.35 o 
   7   4   1     1261.87     1209.89     15.70 o 
   8   4   1      227.92      203.02      5.54 o 
   9   4   1      114.90      114.50      4.54 o 
  10   4   1      885.63      868.71     14.30 o 
  11   4   1        0.13       -0.39      1.93 o 
  12   4   1      226.69      232.58     10.43 o 
  13   4   1      420.51      419.58     11.74 o 
  14   4   1        6.71        9.68      4.36 o 
 -13   5   1      209.73      224.00     15.10 o 
 -12   5   1       99.04       87.26      4.93 o 
 -11   5   1       96.76      105.27      5.05 o 
 -10   5   1      600.90      544.85     10.81 o 
  -9   5   1       10.61        6.69      2.23 o 
  -8   5   1       46.82       47.12      3.71 o 
  -7   5   1      549.12      546.93      9.81 o 
  -6   5   1      171.81      165.20      4.09 o 
  -5   5   1      414.27      390.85      6.58 o 
  -4   5   1       38.55       38.52      2.43 o 
  -3   5   1       67.21       76.58      2.94 o 
  -2   5   1        0.21        1.27      1.10 o 
  -1   5   1      102.71      107.68      5.14 o 
   0   5   1       45.51       60.38      2.68 o 
   1   5   1     1184.35     1249.08     14.77 o 
   2   5   1        2.48        2.29      1.04 o 
   3   5   1      515.52      512.82      7.53 o 
   4   5   1       13.81       16.83      1.68 o 
   5   5   1       43.33       42.13      2.31 o 
   6   5   1        3.86        4.33      1.30 o 
   7   5   1      195.70      194.71      5.41 o 
   8   5   1      341.42      342.39      7.68 o 
   9   5   1      232.79      219.05      7.50 o 
  10   5   1       21.50       26.27      3.01 o 
  11   5   1       32.81       36.18      4.15 o 
  12   5   1      172.37      160.01      7.26 o 
  13   5   1      146.80      160.75     13.66 o 
 -12   6   1       67.52       85.25      5.99 o 
 -11   6   1        0.11       -0.42      2.59 o 
 -10   6   1        7.10        5.40      2.41 o 
  -9   6   1       28.06       27.74      3.03 o 
  -8   6   1       87.01      105.11      4.63 o 
  -7   6   1       12.86       14.85      2.54 o 
  -6   6   1        4.18       -0.22      1.36 o 
  -5   6   1      507.74      512.14      8.28 o 
  -4   6   1       14.20       17.34      2.22 o 
  -3   6   1      450.70      445.10      7.34 o 
  -2   6   1     1933.44     1931.88     22.13 o 
  -1   6   1       43.41       39.33      2.40 o 
   0   6   1       19.00       19.58      1.88 o 
   1   6   1      208.08      200.50      4.49 o 
   2   6   1      274.34      265.49      5.82 o 
   3   6   1      262.23      257.21      5.20 o 
   4   6   1      148.00      151.00      4.18 o 
   5   6   1        0.71        1.46      1.27 o 
   6   6   1      275.80      269.72      6.39 o 
   7   6   1      110.75      118.29      5.63 o 
   8   6   1       12.34       11.71      2.86 o 
   9   6   1        2.39        0.08      2.44 o 
  10   6   1       59.10       57.83      5.17 o 
  11   6   1        0.29        2.43      2.85 o 
  12   6   1        8.09        6.70      3.37 o 
 -11   7   1        8.19       14.47      3.54 o 
 -10   7   1      474.39      491.66     15.01 o 
  -9   7   1        2.23       -0.27      2.39 o 
  -8   7   1       45.00       57.08      4.64 o 
  -7   7   1      438.82      455.66     14.40 o 
  -6   7   1       66.11       67.39      3.31 o 
  -5   7   1      560.26      509.50      9.25 o 
  -4   7   1       23.94       26.56      2.32 o 
  -3   7   1      448.25      434.22      7.64 o 
  -2   7   1       33.53       35.41      2.47 o 
  -1   7   1       58.51       64.67      3.41 o 
   0   7   1      719.99      722.79     14.44 o 
   1   7   1      383.68      382.48      8.83 o 
   2   7   1      251.17      246.13      5.41 o 
   3   7   1      396.78      385.45      8.21 o 
   4   7   1       83.72       86.19      4.27 o 
   5   7   1      977.15      997.00     15.58 o 
   6   7   1      395.88      384.73     11.13 o 
   7   7   1        5.34        4.77      2.62 o 
   8   7   1     1015.28      998.32     18.81 o 
   9   7   1       41.18       49.73      4.74 o 
  10   7   1        7.10        6.86      3.14 o 
  11   7   1      126.75      139.91      7.41 o 
  -9   8   1        3.28        4.45      2.94 o 
  -8   8   1       22.66       27.81      3.98 o 
  -7   8   1       23.93       21.62      3.56 o 
  -6   8   1      275.91      256.54      8.22 o 
  -5   8   1      105.19      119.02      4.97 o 
  -4   8   1      191.03      205.75      6.19 o 
  -3   8   1      315.08      300.74      6.55 o 
  -2   8   1      401.90      393.33      7.63 o 
  -1   8   1      585.97      575.32      9.53 o 
   0   8   1      328.82      307.04      7.42 o 
   1   8   1      115.18      115.29      4.79 o 
   2   8   1       89.09       87.53      4.44 o 
   3   8   1       77.48       74.47      4.99 o 
   4   8   1        8.81        3.86      2.44 o 
   5   8   1        0.36        1.31      1.87 o 
   6   8   1        1.44        9.74      2.89 o 
   7   8   1       11.76       18.29      3.47 o 
   8   8   1       75.67       69.02      5.44 o 
   9   8   1        4.23       -0.06      2.99 o 
  -7   9   1        5.95        0.75      3.31 o 
  -6   9   1      175.51      163.21     16.83 o 
  -5   9   1       22.21       21.39      3.54 o 
  -4   9   1        0.02       -3.85      1.96 o 
  -3   9   1      226.71      238.47      8.05 o 
  -2   9   1      385.44      403.07     10.62 o 
  -1   9   1        5.76        5.67      2.82 o 
   0   9   1       10.10        9.21      2.90 o 
   1   9   1      744.36      755.66     17.96 o 
   2   9   1       39.31       38.03      3.51 o 
   3   9   1       50.92       56.67      4.03 o 
   4   9   1      874.63      901.93     19.77 o 
   5   9   1       66.57       74.76      5.56 o 
   6   9   1       85.95       81.24      5.64 o 
   7   9   1      351.65      373.24     11.02 o 
  -4  10   1      247.61      259.31     11.83 o 
  -3  10   1        9.25        7.56      5.56 o 
  -2  10   1       13.43       13.28      4.31 o 
  -1  10   1      295.68      320.55     12.28 o 
   0  10   1       77.05       84.82      5.75 o 
   1  10   1       28.13       23.77      3.81 o 
   2  10   1      265.80      280.05      9.33 o 
   3  10   1      203.07      207.94      8.14 o 
   4  10   1       16.54       11.07      3.05 o 
 -15   0   2      209.50      209.73     20.32 o 
 -14   0   2      385.11      379.65     15.65 o 
 -13   0   2       48.91       42.57      6.29 o 
 -12   0   2      180.52      169.16     14.23 o 
 -11   0   2      170.18      180.42      9.40 o 
 -10   0   2     1105.56     1038.59     25.14 o 
  -9   0   2      120.71      126.51      8.11 o 
  -8   0   2       48.79       42.10      2.56 o 
  -7   0   2      935.68      981.44     16.75 o 
  -6   0   2      984.06     1084.55     17.86 o 
  -5   0   2     6496.63     6655.76     94.03 o 
  -4   0   2     1124.35     1143.34     17.81 o 
  -3   0   2       78.13       79.08      2.46 o 
  -2   0   2     3475.49     3747.85     64.76 o 
  -1   0   2      505.27      564.16      9.59 o 
   0   0   2     2040.18     2263.61     32.09 o 
   1   0   2       24.56       29.04      1.23 o 
   2   0   2    42429.71    35541.66    934.56 o 
   3   0   2    15052.55    14353.73    203.25 o 
   4   0   2      713.60      753.37     12.49 o 
   5   0   2     1152.88     1119.95     17.98 o 
   6   0   2       40.59       41.61      3.72 o 
   7   0   2      854.42      878.18     15.41 o 
   8   0   2     1814.70     1738.81     27.78 o 
   9   0   2        4.34        3.46      1.64 o 
  10   0   2      641.20      634.99     18.01 o 
  11   0   2      420.51      415.83     14.49 o 
  12   0   2       95.04      103.89     15.10 o 
  13   0   2      447.75      447.55     16.49 o 
  14   0   2       31.28       34.17      6.22 o 
  15   0   2      123.95      112.09      9.89 o 
 -15   1   2      116.61      136.05      7.39 o 
 -14   1   2       51.64       54.20      5.18 o 
 -13   1   2      713.25      692.26     15.06 o 
 -12   1   2       14.60       20.59      5.69 o 
 -11   1   2       36.04       41.59      4.02 o 
 -10   1   2      776.29      780.27     14.59 o 
  -9   1   2       65.65       56.43      2.91 o 
  -8   1   2       69.86       81.15      3.12 o 
  -7   1   2      542.01      537.81      8.63 o 
  -6   1   2      313.60      344.15      4.58 o 
  -5   1   2       17.16       18.73      1.08 o 
  -4   1   2      462.43      505.89      6.38 o 
  -3   1   2     1774.01     1863.53     19.38 o 
  -2   1   2     6893.70     7046.00     77.47 o 
  -1   1   2     2878.27     3077.22     31.23 o 
   0   1   2     5661.03     5904.66     55.50 o 
   1   1   2      574.40      649.94      6.61 o 
   2   1   2      733.38      726.51      9.26 o 
   3   1   2     8902.23     8805.28     88.60 o 
   4   1   2        4.68        2.24      0.69 o 
   5   1   2      297.23      291.71      4.51 o 
   6   1   2     1198.97     1241.60     14.27 o 
   7   1   2      338.97      366.39      5.68 o 
   8   1   2      367.41      382.62      7.20 o 
   9   1   2       26.68       22.38      2.21 o 
  10   1   2       86.92       81.99      4.50 o 
  11   1   2      103.70      107.72      5.44 o 
  12   1   2       74.45       72.74      5.02 o 
  13   1   2       28.44       24.22      3.82 o 
  14   1   2      108.69      107.64      7.02 o 
  15   1   2      227.17      232.41      9.16 o 
 -14   2   2      112.61      110.52      8.93 o 
 -13   2   2      121.42      116.01      6.25 o 
 -12   2   2       12.61        7.79      2.91 o 
 -11   2   2       85.10       80.00      4.93 o 
 -10   2   2      134.05      124.23      7.92 o 
  -9   2   2       23.91       23.74      2.33 o 
  -8   2   2       78.94       82.21      3.35 o 
  -7   2   2       37.42       34.86      2.28 o 
  -6   2   2     1229.92     1259.57     16.35 o 
  -5   2   2      132.24      144.05      2.97 o 
  -4   2   2        4.33       12.51      1.37 o 
  -3   2   2      479.60      485.04      6.19 o 
  -2   2   2     3017.33     3238.20     32.74 o 
  -1   2   2      185.95      229.12      4.64 o 
   0   2   2       58.41       52.39      1.13 o 
   1   2   2      325.37      344.51      5.11 o 
   2   2   2      781.65      783.56      8.12 o 
   3   2   2     1465.12     1568.73     16.81 o 
   4   2   2       77.38       75.61      2.23 o 
   5   2   2       32.08       59.94      2.13 o 
   6   2   2      138.66      147.40      3.19 o 
   7   2   2       14.19       12.91      1.69 o 
   8   2   2       22.56       17.15      2.53 o 
   9   2   2       72.01       71.08      3.47 o 
  10   2   2       10.23        6.75      2.41 o 
  11   2   2       11.99        8.16      2.75 o 
  12   2   2      217.74      215.65      7.67 o 
  13   2   2       13.85        9.83      3.14 o 
  14   2   2        3.15        1.94      2.95 o 
 -14   3   2      146.80      165.09     11.77 o 
 -13   3   2       86.85       89.98      6.26 o 
 -12   3   2       46.55       57.97      6.05 o 
 -11   3   2        2.85        1.25      2.45 o 
 -10   3   2      121.12      121.58      5.08 o 
  -9   3   2      133.15      123.23      4.50 o 
  -8   3   2      199.21      189.05      5.11 o 
  -7   3   2      686.19      664.56     10.52 o 
  -6   3   2        6.42       11.30      1.16 o 
  -5   3   2      246.08      250.31      4.43 o 
  -4   3   2     4362.46     4670.08     47.38 o 
  -3   3   2        0.17        7.50      0.96 o 
  -2   3   2     3843.36     4421.66     44.59 o 
  -1   3   2     1352.06     1414.74     15.42 o 
   0   3   2      651.29      647.71      7.86 o 
   1   3   2       91.47       95.00      1.75 o 
   2   3   2      243.68      286.47      4.01 o 
   3   3   2     1801.25     1705.63     18.47 o 
   4   3   2       81.31       75.43      2.31 o 
   5   3   2        1.58        1.23      1.72 o 
   6   3   2      342.38      292.43      5.66 o 
   7   3   2       74.97       86.11      2.64 o 
   8   3   2      132.89      114.61      6.20 o 
   9   3   2        6.27        6.03      1.91 o 
  10   3   2      843.99      823.97     13.50 o 
  11   3   2       37.14       38.35      3.34 o 
  12   3   2      110.72       99.56      5.68 o 
  13   3   2        0.32       -0.65      2.72 o 
  14   3   2        8.61        8.69      3.34 o 
 -14   4   2       43.79       50.73     10.23 o 
 -13   4   2       20.91       24.84      3.89 o 
 -12   4   2        0.88       -1.59      2.42 o 
 -11   4   2        9.46        9.12      2.87 o 
 -10   4   2      125.59      131.57      5.12 o 
  -9   4   2      107.93      103.29      4.54 o 
  -8   4   2      296.29      288.58      7.81 o 
  -7   4   2      132.32      119.34      3.41 o 
  -6   4   2      801.97      800.58     11.65 o 
  -5   4   2     1223.06     1264.89     15.02 o 
  -4   4   2      804.52      815.07     10.42 o 
  -3   4   2      543.18      534.53      7.48 o 
  -2   4   2      572.49      588.17     10.46 o 
  -1   4   2     1651.27     1838.98     20.07 o 
   0   4   2      274.62      277.92      6.45 o 
   1   4   2      280.97      304.57      4.86 o 
   2   4   2       12.62       17.90      1.30 o 
   3   4   2      527.23      537.79      7.37 o 
   4   4   2        7.22        5.82      1.07 o 
   5   4   2      134.68      144.64      3.73 o 
   6   4   2      588.72      573.10      8.25 o 
   7   4   2      951.20      959.18     12.33 o 
   8   4   2      449.53      426.85      8.70 o 
   9   4   2       80.39       79.52      3.93 o 
  10   4   2       49.11       49.46      3.55 o 
  11   4   2      462.31      469.54      9.96 o 
  12   4   2      225.86      218.80      7.89 o 
  13   4   2        0.02        3.09      3.59 o 
 -13   5   2       51.55       42.76      5.61 o 
 -12   5   2       25.34       22.94      3.28 o 
 -11   5   2      218.88      227.67     10.81 o 
 -10   5   2        6.42        4.89      2.23 o 
  -9   5   2      694.33      674.91     12.04 o 
  -8   5   2     1689.30     1600.71     21.95 o 
  -7   5   2       34.24       29.89      2.66 o 
  -6   5   2      534.79      520.98      8.12 o 
  -5   5   2      649.51      653.79      9.38 o 
  -4   5   2      308.15      271.08      5.22 o 
  -3   5   2       96.41      100.27      4.39 o 
  -2   5   2      106.58       88.71      2.78 o 
  -1   5   2     1301.83     1314.22     15.44 o 
   0   5   2      231.27      236.32      4.47 o 
   1   5   2     1434.11     1384.99     18.31 o 
   2   5   2      974.32      983.86     13.59 o 
   3   5   2       23.57       25.57      1.64 o 
   4   5   2     4951.43     4816.04     49.69 o 
   5   5   2      667.25      670.51      9.43 o 
   6   5   2       29.07       35.80      2.14 o 
   7   5   2      733.05      697.88     11.45 o 
   8   5   2        0.04        0.23      1.73 o 
   9   5   2       14.56       14.53      3.09 o 
  10   5   2       78.41       70.16      5.02 o 
  11   5   2      573.86      562.21     13.34 o 
  12   5   2       51.29       47.28      4.78 o 
  13   5   2        1.41        0.06      3.40 o 
 -12   6   2        6.82        6.81      3.13 o 
 -11   6   2       15.20       13.67      2.90 o 
 -10   6   2       61.59       62.25      4.18 o 
  -9   6   2      157.61      159.88      5.73 o 
  -8   6   2       57.07       63.44      3.88 o 
  -7   6   2       22.87        9.34      3.21 o 
  -6   6   2     1262.15     1233.61     15.85 o 
  -5   6   2       20.65       19.64      1.99 o 
  -4   6   2      836.37      814.45     12.86 o 
  -3   6   2     1015.92      956.52     12.65 o 
  -2   6   2       23.26       22.94      2.55 o 
  -1   6   2     1594.99     1516.77     17.98 o 
   0   6   2      321.58      330.82      5.92 o 
   1   6   2        0.02       -0.62      1.15 o 
   2   6   2     2185.77     2167.07     24.32 o 
   3   6   2     1207.14     1177.54     14.72 o 
   4   6   2        0.21        1.81      1.16 o 
   5   6   2       16.92       18.87      2.34 o 
   6   6   2      500.82      471.91     10.06 o 
   7   6   2      282.42      272.77      8.17 o 
   8   6   2       76.76       82.16      5.17 o 
   9   6   2      746.43      753.02     16.32 o 
  10   6   2       58.51       55.92      4.89 o 
  11   6   2       24.43       26.22      3.92 o 
  12   6   2      546.45      584.20     14.49 o 
 -11   7   2        7.06        7.49      3.97 o 
 -10   7   2       47.42       49.82      6.00 o 
  -9   7   2       32.97       37.56      4.87 o 
  -8   7   2       11.62       12.19      2.51 o 
  -7   7   2       89.33       91.85      4.58 o 
  -6   7   2       35.98       43.33      3.37 o 
  -5   7   2       34.88       36.07      2.63 o 
  -4   7   2       63.89       67.08      4.46 o 
  -3   7   2       42.56       34.45      2.45 o 
  -2   7   2       24.05       35.55      2.44 o 
  -1   7   2      197.92      179.66      4.61 o 
   0   7   2      228.40      238.25      5.30 o 
   1   7   2      146.12      144.91      5.68 o 
   2   7   2      202.28      197.53      5.75 o 
   3   7   2      257.29      259.33      6.65 o 
   4   7   2        8.88        6.36      2.08 o 
   5   7   2      118.86      118.82      5.44 o 
   6   7   2      350.10      341.99      9.37 o 
   7   7   2        0.03       -2.43      2.31 o 
   8   7   2       69.82       78.09      5.36 o 
   9   7   2        6.60        7.36      3.07 o 
  10   7   2        5.75        6.63      3.17 o 
  11   7   2        3.75        4.87      3.31 o 
  -9   8   2      158.51      152.54      9.43 o 
  -8   8   2       21.06       23.30      4.47 o 
  -7   8   2      104.06       84.39      6.49 o 
  -6   8   2      770.48      762.30     15.35 o 
  -5   8   2       20.62       22.33      2.48 o 
  -4   8   2        0.11       -0.04      1.52 o 
  -3   8   2      181.98      179.94      7.19 o 
  -2   8   2      514.47      502.02      9.93 o 
  -1   8   2       79.41       81.58      4.12 o 
   0   8   2        6.11        7.69      2.16 o 
   1   8   2      181.37      177.57      5.73 o 
   2   8   2      525.61      502.44     10.11 o 
   3   8   2      123.40      116.70      5.72 o 
   4   8   2        0.91       -1.81      1.78 o 
   5   8   2      238.38      232.97      6.86 o 
   6   8   2       75.15       73.48      5.23 o 
   7   8   2       26.27       36.62      5.44 o 
   8   8   2       26.24       24.77      3.90 o 
   9   8   2        1.75        0.45      2.86 o 
  -7   9   2        5.71        0.57      3.14 o 
  -6   9   2        3.51        2.10      5.81 o 
  -5   9   2       21.43       31.00      6.15 o 
  -4   9   2        4.28       -0.68      2.35 o 
  -3   9   2        1.58        0.07      2.79 o 
  -2   9   2        0.27        1.78      2.80 o 
  -1   9   2      387.84      414.85      9.36 o 
   0   9   2        9.75        7.76      2.39 o 
   1   9   2        3.19        3.34      2.17 o 
   2   9   2       28.61       32.55      3.41 o 
   3   9   2       25.10       24.35      3.07 o 
   4   9   2      116.31      128.95      6.03 o 
   5   9   2       33.35       30.38      3.85 o 
   6   9   2        0.56        1.38      2.65 o 
   7   9   2        0.49        0.73      3.87 o 
  -4  10   2      170.65      196.19      9.55 o 
  -3  10   2        2.06       -1.29      3.05 o 
  -2  10   2      386.92      395.18     13.39 o 
  -1  10   2       17.16       20.08      6.43 o 
   0  10   2       29.73       38.50      5.35 o 
   1  10   2       71.41       67.85      6.43 o 
   2  10   2       17.85       15.27      4.19 o 
   3  10   2       28.69       34.94      4.10 o 
   4  10   2       57.87       65.13      6.52 o 
 -15   1   3        8.42       13.04      3.66 o 
 -14   1   3       48.30       39.26      4.63 o 
 -13   1   3      348.05      346.60     10.13 o 
 -12   1   3        7.29       10.11      3.06 o 
 -11   1   3      598.56      569.55     17.21 o 
 -10   1   3        1.03        0.57      1.45 o 
  -9   1   3      428.44      407.43     10.63 o 
  -8   1   3     1109.88     1077.47     13.16 o 
  -7   1   3       46.52       54.80      2.01 o 
  -6   1   3        3.85        4.04      1.47 o 
  -5   1   3      106.84       95.47      3.45 o 
  -4   1   3     3152.25     3321.44     33.91 o 
  -3   1   3       16.15       21.73      1.09 o 
  -2   1   3      425.52      442.42      5.48 o 
  -1   1   3     4309.05     4507.06     45.26 o 
   0   1   3     1572.39     1634.56     16.88 o 
   1   1   3     3719.34     4042.78     37.31 o 
   2   1   3     8615.62     8578.23     85.94 o 
   3   1   3      341.75      347.81      4.83 o 
   4   1   3       13.95        9.62      0.96 o 
   5   1   3     3729.77     3866.52     39.55 o 
   6   1   3      150.19      127.85      3.14 o 
   7   1   3      169.43      156.02      3.53 o 
   8   1   3       91.19       93.29      2.85 o 
   9   1   3      892.42      879.95     13.32 o 
  10   1   3      622.50      619.61     11.14 o 
  11   1   3      338.09      326.97      9.06 o 
  12   1   3       91.26       95.86      5.56 o 
  13   1   3        0.14        1.18      2.62 o 
  14   1   3       67.22       77.00      5.82 o 
 -14   2   3      206.03      196.01      8.47 o 
 -13   2   3        8.21        5.56      3.07 o 
 -12   2   3       34.08       37.89      4.12 o 
 -11   2   3      590.24      568.47     12.50 o 
 -10   2   3      159.35      164.36      5.22 o 
  -9   2   3      288.08      275.68      6.43 o 
  -8   2   3     2757.08     2684.29     32.49 o 
  -7   2   3       33.28       31.34      1.54 o 
  -6   2   3     2282.14     2160.80     29.49 o 
  -5   2   3     1022.04     1016.56     12.03 o 
  -4   2   3     2823.46     3067.57     31.68 o 
  -3   2   3     3281.76     3445.65     35.09 o 
  -2   2   3        7.59        9.44      2.11 o 
  -1   2   3        0.37        5.33      1.99 o 
   0   2   3      662.42      644.59      6.32 o 
   1   2   3       91.80      102.59      2.41 o 
   2   2   3      344.16      369.74      6.96 o 
   3   2   3        9.38       15.34      0.98 o 
   4   2   3     1509.88     1476.03     17.73 o 
   5   2   3      283.94      313.74      5.09 o 
   6   2   3     1058.68     1083.72     13.00 o 
   7   2   3      651.45      619.51      8.57 o 
   8   2   3       50.96       52.88      2.92 o 
   9   2   3     1265.96     1287.38     18.06 o 
  10   2   3      271.99      259.10     11.23 o 
  11   2   3      388.74      371.29     10.85 o 
  12   2   3      391.80      404.59     10.66 o 
  13   2   3      113.71      104.13      9.25 o 
  14   2   3        9.74        4.01      3.17 o 
 -14   3   3       55.52       69.15      5.70 o 
 -13   3   3       43.36       49.30      4.78 o 
 -12   3   3      244.04      229.40      7.98 o 
 -11   3   3       43.30       45.27      3.56 o 
 -10   3   3      305.51      289.94      7.12 o 
  -9   3   3      342.91      335.93      7.41 o 
  -8   3   3        1.37        0.60      1.50 o 
  -7   3   3      304.42      311.97      5.29 o 
  -6   3   3       83.42       78.30      2.69 o 
  -5   3   3      965.90      952.01     11.66 o 
  -4   3   3     1423.99     1497.77     18.27 o 
  -3   3   3      454.82      435.14      8.79 o 
  -2   3   3      476.25      434.49      6.42 o 
  -1   3   3       48.12       41.17      1.48 o 
   0   3   3     3393.28     3509.95     35.75 o 
   1   3   3     1722.99     1761.20     21.00 o 
   2   3   3      798.47      815.62     11.03 o 
   3   3   3     2003.59     2084.31     25.82 o 
   4   3   3      334.83      330.18      5.20 o 
   5   3   3      194.39      207.52      4.44 o 
   6   3   3      443.08      452.10      7.50 o 
   7   3   3      213.32      207.97      4.57 o 
   8   3   3      113.76      109.77      4.01 o 
   9   3   3        3.27        2.95      1.97 o 
  10   3   3      111.13      114.21      4.66 o 
  11   3   3        3.11        6.10      2.20 o 
  12   3   3      171.75      174.00     10.41 o 
  13   3   3      523.21      517.17     12.93 o 
  14   3   3       74.11       90.88      7.65 o 
 -13   4   3      100.41       95.67      6.09 o 
 -12   4   3       14.20       16.38      3.40 o 
 -11   4   3       75.73       75.53      4.34 o 
 -10   4   3      790.72      800.37     15.37 o 
  -9   4   3        6.36        5.90      2.06 o 
  -8   4   3       28.78       24.11      2.66 o 
  -7   4   3     5306.42     5139.16     53.11 o 
  -6   4   3       29.01       28.26      1.84 o 
  -5   4   3      556.85      527.06      7.73 o 
  -4   4   3      591.87      540.45      7.69 o 
  -3   4   3       33.52       41.59      1.94 o 
  -2   4   3     2194.96     2187.44     23.60 o 
  -1   4   3       82.57       76.67      2.57 o 
   0   4   3       12.02        1.91      1.03 o 
   1   4   3     1573.73     1641.59     17.67 o 
   2   4   3      180.05      182.67      4.38 o 
   3   4   3      238.09      221.67      3.88 o 
   4   4   3      159.62      137.58      3.10 o 
   5   4   3     2123.31     2189.66     24.08 o 
   6   4   3       32.33       31.09      3.38 o 
   7   4   3      109.85       88.20      2.95 o 
   8   4   3      611.37      625.95     10.76 o 
   9   4   3       15.77       11.15      2.24 o 
  10   4   3       34.23       38.49      3.27 o 
  11   4   3      804.06      811.77     16.27 o 
  12   4   3      195.39      217.75      9.78 o 
  13   4   3       15.12       16.64      4.39 o 
 -13   5   3        2.13        5.00      3.68 o 
 -12   5   3        4.09        3.52      2.93 o 
 -11   5   3       14.55       14.85      2.84 o 
 -10   5   3      261.44      252.67      7.07 o 
  -9   5   3        2.96        5.92      2.21 o 
  -8   5   3      453.44      453.39      9.15 o 
  -7   5   3       67.14       56.52      3.38 o 
  -6   5   3        1.82        2.28      1.30 o 
  -5   5   3      108.74      106.10      3.37 o 
  -4   5   3      263.20      259.63      5.08 o 
  -3   5   3      158.53      150.42      3.67 o 
  -2   5   3      100.13       93.61      2.84 o 
  -1   5   3       45.31       41.20      1.98 o 
   0   5   3        5.45        6.06      1.21 o 
   1   5   3      528.18      536.20      7.58 o 
   2   5   3      209.43      189.34      3.68 o 
   3   5   3      646.11      645.07     10.54 o 
   4   5   3       84.13       71.12      3.13 o 
   5   5   3      595.69      583.50      8.51 o 
   6   5   3      395.58      405.28      8.48 o 
   7   5   3        2.88        4.30      2.22 o 
   8   5   3       94.09       93.27      5.11 o 
   9   5   3       15.52       11.47      2.96 o 
  10   5   3      316.06      311.92      9.40 o 
  11   5   3       18.78       17.85      3.50 o 
  12   5   3       98.38       94.98      6.16 o 
  13   5   3       11.63       13.38      4.45 o 
 -12   6   3       12.19       14.73      3.49 o 
 -11   6   3      299.65      271.23      9.01 o 
 -10   6   3       31.57       35.98      3.56 o 
  -9   6   3        2.34        4.69      2.21 o 
  -8   6   3       15.59       12.02      2.49 o 
  -7   6   3      426.12      417.97     10.11 o 
  -6   6   3        1.92        0.81      1.38 o 
  -5   6   3        0.57       -1.10      1.27 o 
  -4   6   3       38.84       54.05      2.69 o 
  -3   6   3      348.11      343.31      6.26 o 
  -2   6   3      126.69      123.27      3.75 o 
  -1   6   3       22.53       20.43      1.80 o 
   0   6   3      559.72      558.76      8.31 o 
   1   6   3      704.50      706.81      9.79 o 
   2   6   3      140.25      133.11      4.40 o 
   3   6   3      624.87      619.91     10.58 o 
   4   6   3      228.05      208.15      5.61 o 
   5   6   3      260.50      260.33      7.05 o 
   6   6   3       76.06       74.53      3.83 o 
   7   6   3       17.23       15.08      2.95 o 
   8   6   3      233.92      204.79      7.41 o 
   9   6   3        0.04       -0.81      2.36 o 
  10   6   3       20.65       20.52      3.60 o 
  11   6   3      319.83      313.25     10.08 o 
  12   6   3       28.71       31.39      4.46 o 
 -11   7   3        8.21        4.23      5.03 o 
 -10   7   3       35.15       29.40      4.05 o 
  -9   7   3      370.09      393.90     17.37 o 
  -8   7   3       28.12       35.45      3.96 o 
  -7   7   3       87.53       92.20      5.06 o 
  -6   7   3       83.74       88.64      3.70 o 
  -5   7   3      228.26      257.16      5.87 o 
  -4   7   3        6.84        6.88      1.69 o 
  -3   7   3      284.02      246.93      5.57 o 
  -2   7   3      229.05      242.17      6.18 o 
  -1   7   3      230.26      234.76      5.25 o 
   0   7   3      105.84      102.79      4.96 o 
   1   7   3     2442.22     2416.40     30.68 o 
   2   7   3       74.74       80.11      6.83 o 
   3   7   3      546.15      515.82     11.98 o 
   4   7   3      416.59      399.56      8.62 o 
   5   7   3        5.58        4.27      2.07 o 
   6   7   3      499.43      502.02     11.71 o 
   7   7   3       32.96       40.84      4.39 o 
   8   7   3        7.29        2.97      2.67 o 
   9   7   3      181.75      198.16     11.76 o 
  10   7   3      190.38      194.72      8.42 o 
  -9   8   3      108.07      123.93      8.20 o 
  -8   8   3        0.78        1.76      3.27 o 
  -7   8   3      259.84      250.54     10.00 o 
  -6   8   3       32.40       31.25      3.73 o 
  -5   8   3       64.87       86.28      4.32 o 
  -4   8   3       12.00       16.66      2.47 o 
  -3   8   3      256.29      238.17      7.99 o 
  -2   8   3       52.09       59.41      3.69 o 
  -1   8   3       37.28       44.69      3.37 o 
   0   8   3       27.62       23.00      2.76 o 
   1   8   3      219.15      207.74      6.21 o 
   2   8   3       10.65        9.38      2.35 o 
   3   8   3        1.40       -0.25      1.82 o 
   4   8   3      195.56      204.40      7.54 o 
   5   8   3      234.04      240.68      7.28 o 
   6   8   3      160.62      159.29      6.86 o 
   7   8   3      190.74      193.31      7.78 o 
   8   8   3      145.26      145.27      7.58 o 
   9   8   3      203.07      205.47     13.29 o 
  -7   9   3       13.59       10.25      5.14 o 
  -6   9   3        5.76        3.93      4.31 o 
  -5   9   3      192.95      185.98     24.84 o 
  -4   9   3       23.45       17.78      3.85 o 
  -3   9   3       31.53       35.58      4.51 o 
  -2   9   3        9.84        7.78      2.73 o 
  -1   9   3      496.70      508.57     12.11 o 
   0   9   3        1.91        3.45      2.46 o 
   1   9   3       73.24       77.68      5.14 o 
   2   9   3      395.87      392.00     10.61 o 
   3   9   3       94.31      104.34      5.02 o 
   4   9   3       61.62       52.34      4.53 o 
   5   9   3      246.00      257.78     10.41 o 
   6   9   3       32.32       30.04      4.05 o 
   7   9   3      413.54      463.99     17.28 o 
  -4  10   3        8.68        7.11      3.71 o 
  -3  10   3       65.46       71.26      6.61 o 
  -2  10   3       49.71       55.39      6.19 o 
  -1  10   3       20.70       28.96      4.85 o 
   0  10   3       20.49       20.18      4.47 o 
   1  10   3      143.55      131.41      6.80 o 
   2  10   3        7.55       10.15      3.11 o 
   3  10   3        8.59        8.66      3.03 o 
 -14   0   4      168.69      177.68     11.14 o 
 -13   0   4       60.91       58.41      7.58 o 
 -12   0   4      404.26      379.73     16.49 o 
 -11   0   4       12.23       13.52      4.26 o 
 -10   0   4      380.53      367.82     17.92 o 
  -9   0   4      457.28      421.14      9.71 o 
  -8   0   4       30.44       31.36      2.63 o 
  -7   0   4     3721.85     3772.20     55.68 o 
  -6   0   4     1092.28     1006.01     17.19 o 
  -5   0   4      109.23      128.43      4.17 o 
  -4   0   4    10023.97    10655.34    148.24 o 
  -3   0   4     2026.28     2366.71     34.70 o 
  -2   0   4      250.60      229.44      4.91 o 
  -1   0   4     3011.26     3094.65     44.20 o 
   0   0   4      468.34      442.60      7.79 o 
   1   0   4      150.00      150.33      3.69 o 
   2   0   4     2723.49     2953.14     42.53 o 
   3   0   4     1003.40      901.74     14.75 o 
   4   0   4       27.40       39.54      3.35 o 
   5   0   4     9010.67     9261.84    129.73 o 
   6   0   4     2814.14     2807.57     42.17 o 
   7   0   4      290.06      287.27      7.36 o 
   8   0   4      895.39      830.16     15.65 o 
   9   0   4     1334.16     1350.32     23.43 o 
  10   0   4        3.84        1.69      3.24 o 
  11   0   4      984.83      976.34     25.31 o 
  12   0   4       44.86       48.49     11.05 o 
  13   0   4       10.65       14.03      4.70 o 
  14   0   4      273.58      297.92     35.82 o 
 -14   1   4      195.50      191.88      8.11 o 
 -13   1   4       42.13       48.56      4.74 o 
 -12   1   4      154.42      152.63      7.15 o 
 -11   1   4       36.38       32.83      3.76 o 
 -10   1   4      606.07      575.51     10.25 o 
  -9   1   4      207.02      204.30      5.35 o 
  -8   1   4       28.10       28.18      1.74 o 
  -7   1   4       36.22       45.46      2.03 o 
  -6   1   4      155.07      176.79      3.69 o 
  -5   1   4      536.69      551.97      8.17 o 
  -4   1   4       79.23      112.29      2.59 o 
  -3   1   4        0.28        0.07      0.60 o 
  -2   1   4     1526.55     1568.23     16.68 o 
  -1   1   4      131.20      126.18      1.92 o 
   0   1   4      309.76      292.08      3.80 o 
   1   1   4     2354.36     2386.20     24.51 o 
   2   1   4       34.49       41.50      1.46 o 
   3   1   4     4724.42     5023.86     50.34 o 
   4   1   4      222.75      218.68      3.86 o 
   5   1   4      970.41     1060.20     12.62 o 
   6   1   4      501.99      525.17      7.53 o 
   7   1   4       14.92       17.97      1.57 o 
   8   1   4      532.33      561.77     10.15 o 
   9   1   4       40.24       48.18      3.52 o 
  10   1   4      202.47      208.75      5.81 o 
  11   1   4      474.08      455.80     11.02 o 
  12   1   4      125.86      120.02      6.08 o 
  13   1   4      464.08      496.03     16.13 o 
  14   1   4       71.20       72.98      5.72 o 
 -14   2   4      133.21      138.59      7.20 o 
 -13   2   4       18.62       11.06      3.26 o 
 -12   2   4      437.09      418.50     10.91 o 
 -11   2   4      368.53      365.15      9.70 o 
 -10   2   4       57.66       55.54      3.48 o 
  -9   2   4      212.11      204.92      5.52 o 
  -8   2   4      918.72      876.86     11.95 o 
  -7   2   4        0.19        0.55      0.95 o 
  -6   2   4        3.39        4.95      1.07 o 
  -5   2   4      871.68      858.87     11.56 o 
  -4   2   4      443.79      490.51      6.74 o 
  -3   2   4      910.21      968.38     11.23 o 
  -2   2   4      278.73      318.63      3.98 o 
  -1   2   4      261.02      264.28      4.56 o 
   0   2   4     2071.33     2218.57     21.29 o 
   1   2   4       46.88       66.10      1.33 o 
   2   2   4     2078.78     2290.42     26.37 o 
   3   2   4      195.94      255.51      4.08 o 
   4   2   4      549.15      550.86      7.41 o 
   5   2   4       64.85       67.82      2.90 o 
   6   2   4      197.47      232.77      4.90 o 
   7   2   4      415.84      390.76      6.38 o 
   8   2   4      355.01      366.66      6.30 o 
   9   2   4       18.73       22.21      2.48 o 
  10   2   4      586.20      590.03     13.68 o 
  11   2   4       18.18       22.08      3.36 o 
  12   2   4       21.29       25.79      3.72 o 
  13   2   4       89.53       84.58      5.73 o 
  14   2   4      156.50      171.33      7.87 o 
 -14   3   4      110.59       99.24      9.34 o 
 -13   3   4      293.06      289.13     11.03 o 
 -12   3   4      159.71      152.82      6.88 o 
 -11   3   4        5.92        6.42      2.29 o 
 -10   3   4      162.33      167.03      5.48 o 
  -9   3   4       33.27       25.60      2.65 o 
  -8   3   4       52.74       55.86      3.98 o 
  -7   3   4      950.04      912.76     11.77 o 
  -6   3   4       56.55       60.65      2.35 o 
  -5   3   4      947.21      981.59     12.08 o 
  -4   3   4      449.82      498.64      7.06 o 
  -3   3   4        2.94        2.56      1.29 o 
  -2   3   4     3363.45     3686.31     41.18 o 
  -1   3   4      122.50      110.49      2.01 o 
   0   3   4     1334.72     1528.28     16.64 o 
   1   3   4     4872.10     5122.06     56.91 o 
   2   3   4      617.67      618.92      9.08 o 
   3   3   4       32.96       28.30      2.00 o 
   4   3   4      462.70      466.86      6.64 o 
   5   3   4      846.98      826.74     10.53 o 
   6   3   4      273.16      288.74      5.22 o 
   7   3   4       28.16       33.46      2.00 o 
   8   3   4      422.05      403.05      7.95 o 
   9   3   4       30.15       34.59      2.90 o 
  10   3   4       33.98       40.66      3.26 o 
  11   3   4       52.85       58.38      3.90 o 
  12   3   4      233.00      245.62      8.51 o 
  13   3   4       65.29       71.82      6.76 o 
  14   3   4        7.87        2.97      3.94 o 
 -13   4   4       14.54       16.08      3.49 o 
 -12   4   4       37.02       39.59      4.45 o 
 -11   4   4       36.24       38.60      3.81 o 
 -10   4   4      201.67      201.33      6.22 o 
  -9   4   4      686.22      635.89     11.36 o 
  -8   4   4      145.88      124.60      4.55 o 
  -7   4   4      421.03      425.11      8.74 o 
  -6   4   4     1281.27     1308.47     15.84 o 
  -5   4   4       12.16        7.42      1.27 o 
  -4   4   4        4.70        4.06      1.09 o 
  -3   4   4       17.79       18.94      1.44 o 
  -2   4   4        9.13        7.84      1.11 o 
  -1   4   4       44.84       48.95      2.15 o 
   0   4   4       10.78       10.92      1.09 o 
   1   4   4      511.46      515.35      8.21 o 
   2   4   4      324.97      325.25      6.14 o 
   3   4   4      552.42      548.10      8.85 o 
   4   4   4      655.85      648.25     10.72 o 
   5   4   4      170.22      144.88      3.36 o 
   6   4   4        4.27        3.94      1.15 o 
   7   4   4      440.37      418.14      6.98 o 
   8   4   4       33.53       32.60      2.82 o 
   9   4   4        4.50        6.85      2.55 o 
  10   4   4       52.06       49.76      4.34 o 
  11   4   4      123.82      119.30      6.19 o 
  12   4   4       14.14        7.47      3.81 o 
  13   4   4       76.26       75.62      7.16 o 
 -13   5   4      399.87      386.91     15.26 o 
 -12   5   4       13.68       13.55      3.41 o 
 -11   5   4       44.11       50.29      4.01 o 
 -10   5   4      351.62      358.57      8.61 o 
  -9   5   4       16.98       13.32      2.50 o 
  -8   5   4        1.13        1.56      1.89 o 
  -7   5   4      278.60      251.91      7.96 o 
  -6   5   4     1918.12     1821.16     21.32 o 
  -5   5   4        3.67        5.95      1.41 o 
  -4   5   4      335.58      300.56      5.57 o 
  -3   5   4     1547.15     1534.62     18.71 o 
  -2   5   4       19.10       19.90      1.60 o 
  -1   5   4     1821.01     1797.68     20.25 o 
   0   5   4     1638.27     1676.27     18.97 o 
   1   5   4        0.23        0.58      1.20 o 
   2   5   4     2195.02     2209.23     30.35 o 
   3   5   4       41.33       51.34      2.79 o 
   4   5   4        2.90        2.92      1.48 o 
   5   5   4      234.06      238.90      8.65 o 
   6   5   4     1510.98     1469.91     26.29 o 
   7   5   4        4.61        1.96      2.19 o 
   8   5   4      528.16      520.54     11.78 o 
   9   5   4      331.76      315.06      9.12 o 
  10   5   4       95.46       90.01      5.58 o 
  11   5   4       96.43       87.26      5.78 o 
  12   5   4      396.95      430.44     11.88 o 
 -12   6   4        8.21        5.47      3.37 o 
 -11   6   4      434.17      413.37     11.40 o 
 -10   6   4      196.70      182.71      9.86 o 
  -9   6   4      115.58      106.99      5.83 o 
  -8   6   4      820.45      791.61     25.30 o 
  -7   6   4        4.04        1.48      2.12 o 
  -6   6   4      272.59      256.36      5.68 o 
  -5   6   4     1294.41     1265.13     17.19 o 
  -4   6   4      316.11      269.37      5.58 o 
  -3   6   4      311.24      280.14      7.73 o 
  -2   6   4       31.36       24.37      2.31 o 
  -1   6   4      150.03      124.82      7.08 o 
   0   6   4      173.41      163.58      3.82 o 
   1   6   4      410.48      389.58      7.70 o 
   2   6   4      625.43      607.55     10.38 o 
   3   6   4      172.99      176.53      5.65 o 
   4   6   4      908.31      874.26     13.71 o 
   5   6   4       38.80       36.76      2.99 o 
   6   6   4      359.86      362.21     14.64 o 
   7   6   4      421.23      423.19     10.56 o 
   8   6   4      107.60      102.60      5.72 o 
   9   6   4        8.89       11.40      3.00 o 
  10   6   4      195.96      206.38      8.09 o 
  11   6   4       20.27       18.04      4.00 o 
 -10   7   4      191.93      227.20      8.49 o 
  -9   7   4       70.75       81.23      5.48 o 
  -8   7   4        1.04        3.62      2.53 o 
  -7   7   4        2.66        2.67      3.44 o 
  -6   7   4        2.56        3.69      1.90 o 
  -5   7   4       58.48       60.02      3.59 o 
  -4   7   4      139.12      136.95      4.84 o 
  -3   7   4        7.66        5.60      1.84 o 
  -2   7   4      539.54      530.64      9.78 o 
  -1   7   4      318.78      300.50     10.43 o 
   0   7   4        8.41        7.93      2.00 o 
   1   7   4       25.73       26.11      2.66 o 
   2   7   4        5.51        7.63      2.04 o 
   3   7   4        1.30       -1.02      1.73 o 
   4   7   4       26.15       28.95      2.93 o 
   5   7   4        0.07       -1.13      1.83 o 
   6   7   4        0.72       -0.78      2.20 o 
   7   7   4       36.32       41.26      4.21 o 
   8   7   4      171.60      162.62      7.08 o 
   9   7   4        3.54        4.40      2.97 o 
  10   7   4       75.26       94.06      6.41 o 
  -9   8   4       38.12       34.68      5.42 o 
  -8   8   4      267.11      300.16      9.51 o 
  -7   8   4       84.28       74.05      5.80 o 
  -6   8   4       15.67       17.45      3.22 o 
  -5   8   4      187.86      181.90      6.90 o 
  -4   8   4      719.46      700.80     14.41 o 
  -3   8   4      178.39      173.56      6.73 o 
  -2   8   4      113.90      116.34      5.72 o 
  -1   8   4       26.19       29.49      3.49 o 
   0   8   4      699.13      682.99     14.18 o 
   1   8   4        0.18        0.43      2.20 o 
   2   8   4       65.21       67.97      3.99 o 
   3   8   4       11.08        9.78      2.39 o 
   4   8   4      163.58      165.11      5.95 o 
   5   8   4       25.47       31.18      3.29 o 
   6   8   4       75.71       78.21      6.69 o 
   7   8   4      100.04      100.87      6.62 o 
   8   8   4        3.24        2.17      2.95 o 
   9   8   4       65.20       67.82      6.27 o 
  -7   9   4        0.51        5.83      4.85 o 
  -6   9   4      251.70      274.49     14.20 o 
  -5   9   4        0.03        3.87      4.51 o 
  -4   9   4        0.87        7.33      2.67 o 
  -3   9   4      163.37      183.63      7.42 o 
  -2   9   4       38.75       38.71      4.13 o 
  -1   9   4      254.37      262.64      8.69 o 
   0   9   4      197.65      203.58      7.75 o 
   1   9   4       18.51       18.82      3.24 o 
   2   9   4      533.36      525.59     16.61 o 
   3   9   4      128.54      122.60      6.39 o 
   4   9   4       28.15       24.55      4.10 o 
   5   9   4      143.74      146.71      8.46 o 
   6   9   4       55.90       49.87      5.95 o 
  -3  10   4       23.57       29.27      4.88 o 
  -2  10   4        1.91        4.49      3.65 o 
  -1  10   4      166.62      185.74      9.80 o 
   0  10   4       77.48       86.61      5.90 o 
   1  10   4        4.87       -0.59      2.70 o 
   2  10   4        2.47        0.75      2.57 o 
   3  10   4      129.08      121.60      6.87 o 
 -14   1   5      139.04      138.73      7.15 o 
 -13   1   5      126.02      121.19      6.49 o 
 -12   1   5       87.64       87.23      5.43 o 
 -11   1   5      215.17      208.43      8.45 o 
 -10   1   5      152.25      153.18      5.29 o 
  -9   1   5       95.01      106.49      4.88 o 
  -8   1   5      139.53      125.72      3.45 o 
  -7   1   5      107.63       89.70      3.05 o 
  -6   1   5      668.59      644.98      8.78 o 
  -5   1   5      752.86      822.08     10.33 o 
  -4   1   5       46.61       37.93      1.82 o 
  -3   1   5     2245.61     2325.07     24.45 o 
  -2   1   5      412.65      434.52      5.79 o 
  -1   1   5      342.23      355.11      4.36 o 
   0   1   5     1043.96     1017.70     11.42 o 
   1   1   5       65.97       64.81      1.79 o 
   2   1   5      426.22      450.65      6.07 o 
   3   1   5     2918.78     3023.76     31.31 o 
   4   1   5     3742.01     3875.72     39.81 o 
   5   1   5     1411.17     1395.19     16.08 o 
   6   1   5        0.34        2.49      1.09 o 
   7   1   5     1280.27     1279.89     15.54 o 
   8   1   5      118.31      128.60      3.73 o 
   9   1   5      286.73      267.87      6.49 o 
  10   1   5      116.91      113.96      4.59 o 
  11   1   5       28.34       31.98      3.74 o 
  12   1   5      525.79      542.41     17.70 o 
  13   1   5        1.72        4.17      4.18 o 
  14   1   5        0.06        1.85      3.10 o 
 -14   2   5        7.93        3.67      3.17 o 
 -13   2   5      592.00      577.58     14.38 o 
 -12   2   5       69.64       57.92      6.32 o 
 -11   2   5      765.40      766.83     20.03 o 
 -10   2   5      281.88      269.27      6.84 o 
  -9   2   5        0.05        1.58      1.68 o 
  -8   2   5     1818.27     1802.94     20.81 o 
  -7   2   5       67.23       57.87      2.43 o 
  -6   2   5      276.64      270.07      4.94 o 
  -5   2   5     1852.07     1821.67     20.25 o 
  -4   2   5      435.08      416.71      6.20 o 
  -3   2   5       10.08        8.82      1.01 o 
  -2   2   5       17.43       14.94      1.73 o 
  -1   2   5      603.81      587.61      8.40 o 
   0   2   5     1307.26     1429.12     17.38 o 
   1   2   5      163.26      150.28      2.77 o 
   2   2   5     2524.55     2538.22     26.55 o 
   3   2   5      678.39      714.99      8.97 o 
   4   2   5      181.64      168.42      3.56 o 
   5   2   5     2822.73     2736.08     35.60 o 
   6   2   5       27.15       24.77      1.77 o 
   7   2   5      218.74      215.82      6.62 o 
   8   2   5      401.61      408.91      7.00 o 
   9   2   5       76.39       79.19      3.80 o 
  10   2   5      173.90      170.10      7.69 o 
  11   2   5       43.13       47.54      4.27 o 
  12   2   5       49.38       45.18      4.38 o 
  13   2   5       85.48       86.92      5.88 o 
  14   2   5      310.35      315.86     12.46 o 
 -14   3   5       80.75      101.68      6.53 o 
 -13   3   5       26.29       21.99      4.48 o 
 -12   3   5       52.57       49.48      4.60 o 
 -11   3   5      121.53      116.19      6.30 o 
 -10   3   5        5.40        5.13      2.15 o 
  -9   3   5       76.31       78.51      4.38 o 
  -8   3   5      446.60      414.40      8.18 o 
  -7   3   5      617.60      615.06      8.97 o 
  -6   3   5       17.76       18.38      1.66 o 
  -5   3   5      848.46      832.95     10.76 o 
  -4   3   5     1550.66     1569.75     17.77 o 
  -3   3   5      149.07      143.23      3.36 o 
  -2   3   5      763.04      739.40     10.57 o 
  -1   3   5     2593.82     2671.23     30.99 o 
   0   3   5     1687.57     1898.79     18.76 o 
   1   3   5     1975.13     2035.84     24.40 o 
   2   3   5       53.71       41.18      2.20 o 
   3   3   5       27.07       45.86      2.73 o 
   4   3   5       50.84       40.23      2.01 o 
   5   3   5       74.17       79.49      3.54 o 
   6   3   5       13.37       18.42      1.60 o 
   7   3   5        2.42        2.38      1.19 o 
   8   3   5      404.34      392.32      7.92 o 
   9   3   5       68.76       75.47      3.82 o 
  10   3   5      187.43      193.31      5.99 o 
  11   3   5      362.60      373.41     16.34 o 
  12   3   5      132.51      135.26      8.21 o 
  13   3   5      145.79      146.61      8.84 o 
 -13   4   5      239.61      229.81     10.36 o 
 -12   4   5      566.27      549.05     13.08 o 
 -11   4   5        9.75        7.82      2.52 o 
 -10   4   5       30.25       28.25      3.12 o 
  -9   4   5      662.61      644.04     11.53 o 
  -8   4   5      115.70      111.60      5.73 o 
  -7   4   5      572.06      569.24      8.71 o 
  -6   4   5       90.82       90.86      4.20 o 
  -5   4   5     2411.19     2394.82     26.40 o 
  -4   4   5     1097.64     1088.59     13.39 o 
  -3   4   5       84.18      104.35      2.95 o 
  -2   4   5      329.94      300.10      4.90 o 
  -1   4   5       42.18       68.81      2.83 o 
   0   4   5      333.50      305.35      4.73 o 
   1   4   5      816.29      825.20     11.80 o 
   2   4   5        7.39       11.47      1.54 o 
   3   4   5     1435.03     1405.32     18.46 o 
   4   4   5      462.56      471.86      8.33 o 
   5   4   5       28.82       23.55      2.36 o 
   6   4   5      884.02      856.67     13.15 o 
   7   4   5       24.81       23.62      2.41 o 
   8   4   5       63.19       61.58      4.29 o 
   9   4   5      748.16      739.69     14.78 o 
  10   4   5       35.79       35.04      3.98 o 
  11   4   5        1.46        3.31      2.66 o 
  12   4   5        2.50       -2.37      3.02 o 
  13   4   5      325.76      335.74     13.46 o 
 -12   5   5       19.55       24.62      3.96 o 
 -11   5   5        5.70        3.15      3.45 o 
 -10   5   5       18.07       14.40      3.13 o 
  -9   5   5        9.30       10.73      2.87 o 
  -8   5   5       38.19       45.09      3.25 o 
  -7   5   5        9.87        8.21      2.07 o 
  -6   5   5        6.66       14.20      1.81 o 
  -5   5   5      263.49      225.23      4.86 o 
  -4   5   5      294.20      297.39      5.56 o 
  -3   5   5       10.49       11.26      1.39 o 
  -2   5   5       96.78       93.66      2.80 o 
  -1   5   5        0.57        1.92      1.07 o 
   0   5   5        3.15        7.13      0.97 o 
   1   5   5       70.57       68.13      3.08 o 
   2   5   5       64.97       62.58      4.16 o 
   3   5   5       39.15       30.85      2.61 o 
   4   5   5      830.95      767.97     12.13 o 
   5   5   5      327.79      328.84     11.49 o 
   6   5   5      232.73      224.73     10.02 o 
   7   5   5      112.84      106.25      6.13 o 
   8   5   5      398.24      397.16     11.48 o 
   9   5   5       57.52       48.91      4.43 o 
  10   5   5      135.73      141.11      6.73 o 
  11   5   5        7.24        6.49      3.09 o 
  12   5   5       35.05       36.18      4.65 o 
 -11   6   5       50.15       52.78      5.04 o 
 -10   6   5       35.72       28.19      3.92 o 
  -9   6   5      938.04      920.91     17.75 o 
  -8   6   5        1.51        1.28      2.50 o 
  -7   6   5       42.24       44.33      3.97 o 
  -6   6   5      210.75      212.45     15.12 o 
  -5   6   5      192.84      181.09      5.43 o 
  -4   6   5       88.91      106.51      4.17 o 
  -3   6   5      500.76      484.64      8.97 o 
  -2   6   5        4.66        1.56      1.61 o 
  -1   6   5      157.97      181.13      4.87 o 
   0   6   5      320.78      299.41      6.55 o 
   1   6   5      235.49      238.20      5.81 o 
   2   6   5       24.92       30.17      2.54 o 
   3   6   5      792.22      751.79     12.34 o 
   4   6   5      197.62      194.11      7.46 o 
   5   6   5      338.01      341.48     10.30 o 
   6   6   5       64.27       65.92      3.81 o 
   7   6   5       75.62       74.05      5.47 o 
   8   6   5       11.28        9.73      2.95 o 
   9   6   5      233.22      218.46      8.03 o 
  10   6   5        1.09        0.22      2.72 o 
  11   6   5        5.06        3.73      3.06 o 
 -10   7   5      131.04      124.09      9.15 o 
  -9   7   5       17.91       10.98      3.23 o 
  -8   7   5       10.36       14.37      3.29 o 
  -7   7   5      351.06      378.01     10.15 o 
  -6   7   5        0.74        1.31      1.90 o 
  -5   7   5        5.42        8.77      2.18 o 
  -4   7   5      853.57      856.18     13.90 o 
  -3   7   5        0.03        2.27      2.15 o 
  -2   7   5      102.55      130.22      5.75 o 
  -1   7   5      431.68      453.91     10.67 o 
   0   7   5       55.41       43.90      3.89 o 
   1   7   5     1157.55     1170.16     17.35 o 
   2   7   5        5.71        5.30      2.01 o 
   3   7   5     1459.75     1446.06     23.14 o 
   4   7   5      531.52      533.93     10.48 o 
   5   7   5      279.22      286.41      7.42 o 
   6   7   5       94.73      105.56      4.87 o 
   7   7   5       12.12       10.38      2.89 o 
   8   7   5      624.09      645.75     14.56 o 
   9   7   5       73.37       70.69      5.96 o 
  10   7   5      107.06      118.98      8.64 o 
  -9   8   5      382.17      426.35     11.96 o 
  -8   8   5      168.21      173.32      9.06 o 
  -7   8   5      162.47      178.09      8.89 o 
  -6   8   5      283.46      302.25     12.25 o 
  -5   8   5        4.88        1.34      2.38 o 
  -4   8   5      150.68      159.02      6.68 o 
  -3   8   5       23.93       21.57      3.84 o 
  -2   8   5        2.77        3.98      2.48 o 
  -1   8   5      196.47      200.47      7.76 o 
   0   8   5       37.96       32.29      3.70 o 
   1   8   5      273.33      272.86      8.58 o 
   2   8   5        2.19        1.06      2.35 o 
   3   8   5       43.55       37.95      5.26 o 
   4   8   5     1154.85     1170.34     24.55 o 
   5   8   5      213.63      203.75      7.84 o 
   6   8   5       35.33       41.34      5.48 o 
   7   8   5       95.13      100.46      9.30 o 
   8   8   5       52.37       59.89      7.93 o 
  -6   9   5      257.19      295.71     11.47 o 
  -5   9   5       81.77       87.56      6.99 o 
  -4   9   5       11.49       13.24      3.30 o 
  -3   9   5      655.19      717.25     34.31 o 
  -2   9   5       29.56       36.32      5.05 o 
  -1   9   5       20.79       23.45      3.59 o 
   0   9   5      198.21      194.17      7.70 o 
   1   9   5       22.71       18.48      3.35 o 
   2   9   5      119.05      120.99      6.49 o 
   3   9   5       31.59       24.44      3.79 o 
   4   9   5      102.55      100.94      6.22 o 
   5   9   5       70.45       61.63      7.97 o 
   6   9   5       72.20       67.68      6.81 o 
  -2  10   5        3.97        0.36      3.34 o 
  -1  10   5       23.03       30.08      7.25 o 
   0  10   5        3.00        3.40      2.74 o 
   1  10   5        0.37       -3.00      2.45 o 
 -14   0   6      697.97      693.09     22.36 o 
 -13   0   6       48.72       35.73      6.23 o 
 -12   0   6      780.55      776.72     22.48 o 
 -11   0   6      515.42      521.81     16.96 o 
 -10   0   6      115.98      107.90      7.54 o 
  -9   0   6     1492.59     1584.94     27.08 o 
  -8   0   6      151.96      150.01     10.45 o 
  -7   0   6        3.21        2.34      1.83 o 
  -6   0   6     1557.15     1559.88     25.42 o 
  -5   0   6       94.94       95.67      4.65 o 
  -4   0   6       91.12      142.46      4.73 o 
  -3   0   6       56.01       49.90      2.71 o 
  -2   0   6    10106.57    10637.40    148.52 o 
  -1   0   6      423.83      525.94      9.72 o 
   0   0   6      281.19      289.23      6.35 o 
   1   0   6     3467.46     3545.50     51.32 o 
   2   0   6      243.69      279.45      6.45 o 
   3   0   6      102.08       88.31      6.95 o 
   4   0   6     1062.54      987.14     17.05 o 
   5   0   6       57.51       68.15      3.56 o 
   6   0   6      284.45      246.60      6.88 o 
   7   0   6        0.49        3.70      2.76 o 
   8   0   6      151.38      141.19      5.82 o 
   9   0   6       10.97       14.18      2.94 o 
  10   0   6      163.11      161.99      8.91 o 
  11   0   6     1077.49     1036.57     26.85 o 
  12   0   6      124.98      138.12      9.46 o 
  13   0   6      374.02      409.85     16.40 o 
  14   0   6      117.84      124.26     10.15 o 
 -14   1   6      107.54      110.74      6.68 o 
 -13   1   6       27.45       21.09      4.19 o 
 -12   1   6       63.52       60.66     10.80 o 
 -11   1   6       36.67       37.59      3.92 o 
 -10   1   6      129.13      131.65      4.81 o 
  -9   1   6      288.34      271.51      6.24 o 
  -8   1   6      466.22      442.54      7.30 o 
  -7   1   6      392.15      405.64      6.71 o 
  -6   1   6     1372.60     1362.88     17.28 o 
  -5   1   6      685.64      715.86      9.46 o 
  -4   1   6     1939.56     1988.00     21.68 o 
  -3   1   6      327.08      304.53      4.91 o 
  -2   1   6     1597.92     1731.82     18.80 o 
  -1   1   6     1362.67     1379.88     15.27 o 
   0   1   6      215.22      241.65      3.94 o 
   1   1   6       48.17       58.24      2.17 o 
   2   1   6      136.58      160.55      3.29 o 
   3   1   6      189.10      193.25      3.88 o 
   4   1   6        4.60        8.92      1.28 o 
   5   1   6     1849.83     1899.93     21.22 o 
   6   1   6      238.54      212.87      4.51 o 
   7   1   6       69.55       52.60      2.55 o 
   8   1   6     1408.53     1455.62     17.83 o 
   9   1   6      257.16      260.07      5.72 o 
  10   1   6       30.34       34.67      3.13 o 
  11   1   6      385.48      392.49     13.19 o 
  12   1   6       90.42       96.24      5.82 o 
  13   1   6       14.41        9.72      3.53 o 
  14   1   6       43.56       58.12      5.85 o 
 -14   2   6       25.55       30.58      4.50 o 
 -13   2   6      155.17      155.02      7.30 o 
 -12   2   6       21.18       21.35      3.67 o 
 -11   2   6      266.47      252.07      8.26 o 
 -10   2   6     1155.45     1141.83     18.41 o 
  -9   2   6      143.09      131.35      5.74 o 
  -8   2   6       46.53       48.13      2.49 o 
  -7   2   6     1103.86     1064.14     13.50 o 
  -6   2   6      594.22      547.85      8.06 o 
  -5   2   6      133.77      147.21      3.48 o 
  -4   2   6      251.22      245.03      4.44 o 
  -3   2   6      635.88      616.38      8.10 o 
  -2   2   6      342.64      378.95      6.53 o 
  -1   2   6      524.01      531.32      8.10 o 
   0   2   6      476.73      502.30      7.67 o 
   1   2   6       29.41       21.60      1.84 o 
   2   2   6     1071.36     1078.76     12.64 o 
   3   2   6      155.53      156.22      3.37 o 
   4   2   6     1676.31     1806.57     20.15 o 
   5   2   6       74.37       67.92      3.25 o 
   6   2   6       54.89       67.06      2.94 o 
   7   2   6      155.78      151.27      4.28 o 
   8   2   6        7.47        4.79      1.57 o 
   9   2   6      103.33      106.82      6.82 o 
  10   2   6      170.57      175.24      5.72 o 
  11   2   6       12.69       14.41      3.09 o 
  12   2   6      418.35      425.32     11.28 o 
  13   2   6        5.27        0.93      3.46 o 
 -13   3   6       33.13       44.16      5.63 o 
 -12   3   6      112.02      128.23      6.49 o 
 -11   3   6      196.08      204.94      6.43 o 
 -10   3   6       79.54       72.59      4.04 o 
  -9   3   6      160.01      150.28      5.12 o 
  -8   3   6     1053.40     1036.55     15.41 o 
  -7   3   6       31.51       28.40      2.07 o 
  -6   3   6     1205.14     1189.69     14.70 o 
  -5   3   6     1653.59     1614.44     18.64 o 
  -4   3   6     1004.94      988.46     12.15 o 
  -3   3   6       13.74       23.14      2.66 o 
  -2   3   6       69.43       71.34      2.82 o 
  -1   3   6      903.42      881.06     12.19 o 
   0   3   6      824.16      842.12     11.62 o 
   1   3   6      415.91      436.85      7.99 o 
   2   3   6      738.36      760.14     11.01 o 
   3   3   6     1034.46     1097.97     14.92 o 
   4   3   6     1098.38     1111.22     14.53 o 
   5   3   6       50.38       60.36      2.37 o 
   6   3   6      298.62      264.33      5.13 o 
   7   3   6       81.64       88.16      4.66 o 
   8   3   6      148.47      151.26      7.41 o 
   9   3   6       48.25       40.95      3.90 o 
  10   3   6      128.54      139.62      6.27 o 
  11   3   6      125.33      127.04      7.51 o 
  12   3   6      139.04      148.44     10.04 o 
  13   3   6      122.51      130.60      8.73 o 
 -13   4   6        5.85        5.67      6.11 o 
 -12   4   6       73.09       67.10      6.39 o 
 -11   4   6       60.54       64.48      4.98 o 
 -10   4   6       91.69       94.56      5.38 o 
  -9   4   6       62.08       67.86      4.60 o 
  -8   4   6       23.56       20.98      2.52 o 
  -7   4   6       84.52       73.03      3.20 o 
  -6   4   6      117.02      111.35      3.46 o 
  -5   4   6       40.39       38.69      2.26 o 
  -4   4   6       12.24       12.79      1.42 o 
  -3   4   6       77.56       79.64      3.24 o 
  -2   4   6      419.11      386.40      7.04 o 
  -1   4   6      176.81      182.24      4.31 o 
   0   4   6      277.71      266.91      4.51 o 
   1   4   6      641.90      655.95      9.96 o 
   2   4   6      603.71      558.23     12.87 o 
   3   4   6       77.12       73.37      3.12 o 
   4   4   6      426.22      409.38      7.80 o 
   5   4   6      132.95      125.73      4.24 o 
   6   4   6      175.70      170.10      5.08 o 
   7   4   6      929.99      941.27     14.53 o 
   8   4   6      269.25      255.13      7.82 o 
   9   4   6       46.24       36.01      4.02 o 
  10   4   6       57.45       60.87      4.85 o 
  11   4   6       49.13       49.61      5.73 o 
  12   4   6       22.10       20.53      5.57 o 
 -12   5   6       26.67       23.76      3.94 o 
 -11   5   6      170.29      159.93      7.27 o 
 -10   5   6        0.61       -2.45      2.35 o 
  -9   5   6        0.01       -3.41      2.29 o 
  -8   5   6      728.08      733.10     14.85 o 
  -7   5   6      113.82      110.77      4.45 o 
  -6   5   6        0.50        0.48      2.63 o 
  -5   5   6      460.54      478.76      8.99 o 
  -4   5   6       76.96       63.18      3.25 o 
  -3   5   6     1349.88     1315.56     17.98 o 
  -2   5   6     1340.96     1379.14     18.46 o 
  -1   5   6       20.52       22.29      1.89 o 
   0   5   6     1176.82     1106.31     20.98 o 
   1   5   6      174.89      159.38      4.39 o 
   2   5   6      196.28      186.05      5.03 o 
   3   5   6      533.33      526.01      9.51 o 
   4   5   6      288.12      279.30      7.43 o 
   5   5   6       19.33       21.93      2.50 o 
   6   5   6       10.00        8.22      2.06 o 
   7   5   6      471.66      473.57      9.50 o 
   8   5   6        1.98        2.57      2.53 o 
   9   5   6      552.08      548.74     12.81 o 
  10   5   6     1359.46     1341.86     23.63 o 
  11   5   6       12.52       16.85      3.69 o 
  12   5   6        9.53        6.91      3.47 o 
 -11   6   6      178.00      187.52      8.12 o 
 -10   6   6      286.41      304.28      9.72 o 
  -9   6   6       21.09       16.77      3.32 o 
  -8   6   6       32.82       29.81      6.20 o 
  -7   6   6      176.84      177.79      6.93 o 
  -6   6   6       44.11       35.75      3.84 o 
  -5   6   6      348.56      332.30      7.55 o 
  -4   6   6       27.40       18.30      2.44 o 
  -3   6   6      547.52      548.16      9.87 o 
  -2   6   6      405.62      386.27      9.43 o 
  -1   6   6      404.84      331.62      8.64 o 
   0   6   6      166.32      170.26      6.16 o 
   1   6   6      158.54      144.80      5.78 o 
   2   6   6      861.56      829.31     18.02 o 
   3   6   6      293.82      294.78      6.98 o 
   4   6   6       12.14        9.14      2.13 o 
   5   6   6      469.92      460.75     11.28 o 
   6   6   6      238.39      251.78      6.86 o 
   7   6   6      134.44      138.43      6.30 o 
   8   6   6       37.24       39.70      6.78 o 
   9   6   6       14.54       22.39      3.76 o 
  10   6   6       17.12       15.88      3.64 o 
  11   6   6       89.91       94.21      6.46 o 
 -10   7   6        0.99        5.41      3.31 o 
  -9   7   6        2.00        4.88      3.12 o 
  -8   7   6       84.64       90.04      5.71 o 
  -7   7   6      267.53      329.00      9.59 o 
  -6   7   6       25.82       25.97      3.00 o 
  -5   7   6       35.12       32.67      3.65 o 
  -4   7   6       68.18       71.77      4.77 o 
  -3   7   6       17.51       22.55      4.07 o 
  -2   7   6        1.77        1.55      2.32 o 
  -1   7   6      133.19      122.85     10.18 o 
   0   7   6       44.35       47.07      4.16 o 
   1   7   6       22.80       21.62      3.37 o 
   2   7   6      560.96      536.33     12.18 o 
   3   7   6        0.10       -2.24      2.26 o 
   4   7   6       68.21       67.14      4.84 o 
   5   7   6        1.45        0.66      2.02 o 
   6   7   6      183.87      201.32      6.55 o 
   7   7   6       19.55       24.44      3.68 o 
   8   7   6       12.22        6.57      3.06 o 
   9   7   6       32.55       39.62      5.56 o 
  -8   8   6       42.81       46.51      5.84 o 
  -7   8   6       43.54       40.75      5.44 o 
  -6   8   6      312.42      345.11     12.16 o 
  -5   8   6      102.77       90.62      5.59 o 
  -4   8   6        4.92        6.09      2.67 o 
  -3   8   6      252.73      261.91      9.13 o 
  -2   8   6      176.30      160.13      8.33 o 
  -1   8   6      292.49      282.00      8.82 o 
   0   8   6      285.23      302.51      9.66 o 
   1   8   6       22.92       26.38      3.72 o 
   2   8   6      216.18      226.16     10.18 o 
   3   8   6        8.96        7.44      3.00 o 
   4   8   6      274.01      263.06     12.29 o 
   5   8   6       32.43       40.74      4.44 o 
   6   8   6       12.37        5.11      5.36 o 
   7   8   6        9.87       15.05      4.39 o 
   8   8   6      174.57      180.06     15.16 o 
  -6   9   6        0.19       -1.84      3.32 o 
  -5   9   6      212.06      224.21     10.32 o 
  -4   9   6       36.43       45.36      4.74 o 
  -3   9   6      236.19      230.96      8.55 o 
  -2   9   6      296.89      315.78      9.95 o 
  -1   9   6       16.56       22.71      4.23 o 
   0   9   6        5.99        4.97      2.90 o 
   1   9   6       32.15       34.66      4.16 o 
   2   9   6        2.19        2.17      2.79 o 
   3   9   6       45.56       42.62      4.71 o 
   4   9   6      142.07      150.63      9.06 o 
   5   9   6       12.58        7.82      3.77 o 
 -14   1   7        0.32        4.07      3.20 o 
 -13   1   7      557.44      536.69     13.23 o 
 -12   1   7      282.53      266.63      8.72 o 
 -11   1   7       56.34       63.18      4.70 o 
 -10   1   7      276.28      261.89      7.60 o 
  -9   1   7      240.50      233.19      5.33 o 
  -8   1   7      579.78      615.13      9.35 o 
  -7   1   7      231.82      199.47      5.53 o 
  -6   1   7       27.13       22.56      1.84 o 
  -5   1   7     1704.36     1707.79     21.24 o 
  -4   1   7      243.26      251.51      4.63 o 
  -3   1   7      290.89      338.79      5.41 o 
  -2   1   7      949.25      922.79     11.19 o 
  -1   1   7     1453.91     1498.45     16.76 o 
   0   1   7       52.59       64.83      2.24 o 
   1   1   7     1017.02     1028.96     12.25 o 
   2   1   7      298.21      264.86      4.65 o 
   3   1   7       18.61       21.01      1.74 o 
   4   1   7      410.64      426.19      6.65 o 
   5   1   7     1422.03     1392.03     16.54 o 
   6   1   7      400.29      425.68      7.09 o 
   7   1   7     1723.07     1651.54     19.65 o 
   8   1   7      207.62      204.37      5.52 o 
   9   1   7       12.99       11.46      1.96 o 
  10   1   7      163.78      172.50      5.70 o 
  11   1   7        7.33       10.81      2.90 o 
  12   1   7        2.54        1.89      2.57 o 
  13   1   7      178.74      191.45      8.12 o 
 -13   2   7      276.57      268.44      9.21 o 
 -12   2   7      580.75      604.52     13.78 o 
 -11   2   7      163.12      158.43      6.70 o 
 -10   2   7      442.67      444.54     13.71 o 
  -9   2   7       56.53       55.46      3.49 o 
  -8   2   7      194.58      209.04      5.38 o 
  -7   2   7      469.13      459.63      7.55 o 
  -6   2   7      239.73      242.35      5.34 o 
  -5   2   7      250.75      244.08      4.78 o 
  -4   2   7       42.95       44.09      2.71 o 
  -3   2   7     2111.53     2153.01     23.40 o 
  -2   2   7      141.49      154.87      4.06 o 
  -1   2   7      975.22      950.72     12.96 o 
   0   2   7     2420.13     2419.20     23.62 o 
   1   2   7      367.80      361.31      5.48 o 
   2   2   7        3.06        0.65      0.99 o 
   3   2   7     2763.68     2690.65     28.79 o 
   4   2   7       24.09       15.18      1.77 o 
   5   2   7     1056.97      991.96     12.63 o 
   6   2   7      591.36      619.67      9.16 o 
   7   2   7     1277.46     1223.78     15.53 o 
   8   2   7       78.82       82.37      3.38 o 
   9   2   7        7.86        8.13      2.21 o 
  10   2   7      270.89      275.53      7.25 o 
  11   2   7       18.26       18.45      4.08 o 
  12   2   7      126.34      151.95     12.93 o 
  13   2   7       75.87       70.75      6.86 o 
 -13   3   7       10.19        6.77      3.96 o 
 -12   3   7       62.85       57.62      6.34 o 
 -11   3   7       34.43       32.89      3.85 o 
 -10   3   7       42.38       37.35      3.89 o 
  -9   3   7      445.78      446.38     11.99 o 
  -8   3   7      223.81      219.48      5.46 o 
  -7   3   7       14.61       14.23      1.80 o 
  -6   3   7      134.52      128.87      3.62 o 
  -5   3   7      400.31      377.78      6.28 o 
  -4   3   7     1532.79     1465.39     19.26 o 
  -3   3   7      146.79      133.42      4.83 o 
  -2   3   7       94.31      112.99      3.60 o 
  -1   3   7      147.99      144.03      3.89 o 
   0   3   7       36.59       39.56      2.21 o 
   1   3   7      476.99      516.51      7.07 o 
   2   3   7      187.64      218.98      3.86 o 
   3   3   7      518.55      455.17      6.84 o 
   4   3   7      269.39      235.85      4.44 o 
   5   3   7      228.95      206.15      5.54 o 
   6   3   7      877.05      873.21     11.77 o 
   7   3   7      563.64      576.90     10.34 o 
   8   3   7      890.74      948.18     14.80 o 
   9   3   7      706.57      693.37     14.21 o 
  10   3   7       13.34       16.16      3.24 o 
  11   3   7       39.79       48.18      4.67 o 
  12   3   7       57.44       63.78      6.48 o 
  13   3   7        9.36        7.98      4.22 o 
 -12   4   7        0.89       -0.16      3.49 o 
 -11   4   7     1010.45     1012.15     22.39 o 
 -10   4   7      176.48      175.06     10.83 o 
  -9   4   7      128.12      117.09      8.23 o 
  -8   4   7       33.08       38.72      3.85 o 
  -7   4   7       97.76       87.53      4.57 o 
  -6   4   7       17.94       21.33      3.73 o 
  -5   4   7      142.04      118.37      4.24 o 
  -4   4   7       31.42       25.04      2.37 o 
  -3   4   7      329.58      333.73      7.58 o 
  -2   4   7     2108.29     2085.94     29.00 o 
  -1   4   7     1710.49     1688.18     21.47 o 
   0   4   7        0.98        1.90      0.96 o 
   1   4   7      443.26      366.24      6.63 o 
   2   4   7      983.78     1017.13     14.40 o 
   3   4   7       50.18       53.74      3.60 o 
   4   4   7      983.90      982.76     19.56 o 
   5   4   7        0.04       -1.01      1.49 o 
   6   4   7        0.59        2.20      2.10 o 
   7   4   7      792.14      777.99     12.98 o 
   8   4   7      293.88      291.71      8.60 o 
   9   4   7       10.28       11.82      3.11 o 
  10   4   7        1.77       -0.70      2.54 o 
  11   4   7      541.14      563.95     13.57 o 
  12   4   7        0.88        2.06      5.81 o 
 -12   5   7       27.22       32.83      4.49 o 
 -11   5   7       37.97       37.06      5.79 o 
 -10   5   7       51.37       61.55      5.12 o 
  -9   5   7       32.82       37.90      4.11 o 
  -8   5   7       21.52       23.94      3.37 o 
  -7   5   7       21.60       24.52      2.80 o 
  -6   5   7       25.69       23.39      3.34 o 
  -5   5   7        3.25        3.42      1.85 o 
  -4   5   7       61.05       60.00      3.34 o 
  -3   5   7       15.75       23.91      2.72 o 
  -2   5   7       85.35       83.80      3.56 o 
  -1   5   7      244.25      205.80      6.44 o 
   0   5   7        0.10        0.54      1.83 o 
   1   5   7      150.65      154.05      7.02 o 
   2   5   7       81.04       75.00      3.32 o 
   3   5   7       32.34       39.16      3.75 o 
   4   5   7       78.46       83.83      6.42 o 
   5   5   7        8.24        9.19      2.12 o 
   6   5   7      367.34      374.47      8.33 o 
   7   5   7      136.19      122.88      4.99 o 
   8   5   7      247.46      245.63      8.17 o 
   9   5   7        4.07       13.18      3.24 o 
  10   5   7       19.44       18.06      4.35 o 
  11   5   7      139.45      145.18      8.60 o 
 -11   6   7      163.81      164.44      7.88 o 
 -10   6   7      158.33      177.04      8.47 o 
  -9   6   7       11.79        6.46      4.10 o 
  -8   6   7      109.91      120.70      6.21 o 
  -7   6   7      229.91      237.00     11.81 o 
  -6   6   7       98.65      101.42      4.61 o 
  -5   6   7        5.26        4.85      2.10 o 
  -4   6   7      278.62      270.77      6.76 o 
  -3   6   7       80.93       66.90      4.49 o 
  -2   6   7      100.41      109.97      5.38 o 
  -1   6   7      955.33      928.94     17.76 o 
   0   6   7        1.54        2.46      2.33 o 
   1   6   7       19.76       23.48      3.20 o 
   2   6   7       35.66       36.00      3.68 o 
   3   6   7       62.98       64.71      4.56 o 
   4   6   7      285.18      290.40      8.57 o 
   5   6   7        8.37        4.72      2.29 o 
   6   6   7        7.27        9.22      2.37 o 
   7   6   7      249.68      258.80      8.36 o 
   8   6   7      179.30      186.69      8.53 o 
   9   6   7      111.40      104.66      6.28 o 
  10   6   7        0.96       -2.27      2.73 o 
  -9   7   7      942.72     1040.38     20.37 o 
  -8   7   7        6.00        9.61      3.20 o 
  -7   7   7       22.75       24.65      4.55 o 
  -6   7   7      934.97      904.55     17.41 o 
  -5   7   7        3.27        1.61      2.45 o 
  -4   7   7      480.49      499.80     14.77 o 
  -3   7   7      800.48      757.62     15.34 o 
  -2   7   7      345.44      312.85      9.11 o 
  -1   7   7      310.84      292.97      9.69 o 
   0   7   7       45.52       49.43      4.43 o 
   1   7   7      240.02      223.29      7.69 o 
   2   7   7       28.18       35.51      4.00 o 
   3   7   7      305.19      298.35     13.12 o 
   4   7   7        8.45        9.64      3.02 o 
   5   7   7      317.10      297.78     12.09 o 
   6   7   7     1002.53      998.32     22.56 o 
   7   7   7       24.27       26.34      4.66 o 
   8   7   7       69.16       75.45      7.00 o 
   9   7   7      192.62      198.61     14.82 o 
  -7   8   7       32.26       42.38      5.65 o 
  -6   8   7       25.94       19.96      4.52 o 
  -5   8   7       34.05       41.64      5.35 o 
  -4   8   7      104.51      101.99      6.00 o 
  -3   8   7       56.81       51.82      6.01 o 
  -2   8   7      219.97      215.31      7.99 o 
  -1   8   7      175.06      154.10      7.03 o 
   0   8   7      147.38      156.82      7.04 o 
   1   8   7       25.33       26.24      3.82 o 
   2   8   7      184.70      194.18     11.54 o 
   3   8   7        4.35       -0.17      2.60 o 
   4   8   7      409.80      414.99     11.33 o 
   5   8   7        0.85        1.06      2.75 o 
   6   8   7      316.55      314.25     15.71 o 
   7   8   7       32.45       28.86      5.19 o 
  -5   9   7      222.11      237.46     10.79 o 
  -4   9   7       17.64       22.24      4.03 o 
  -3   9   7        2.24        2.73      2.97 o 
  -2   9   7      180.08      182.29      8.27 o 
  -1   9   7       82.13       83.12      5.92 o 
   0   9   7       40.11       40.37      4.60 o 
   1   9   7      150.39      154.01      7.56 o 
   2   9   7      234.14      234.50      8.89 o 
   3   9   7        0.48        1.27      2.94 o 
   4   9   7      101.44       95.73      6.52 o 
 -13   0   8        9.57        6.28      4.42 o 
 -12   0   8      513.23      512.25     21.53 o 
 -11   0   8      134.00      154.81      9.47 o 
 -10   0   8      108.85      101.65     10.12 o 
  -9   0   8      102.72      115.67      5.60 o 
  -8   0   8        0.32       -1.15      2.04 o 
  -7   0   8      595.47      665.62     16.69 o 
  -6   0   8      473.38      447.22     10.31 o 
  -5   0   8       89.87       84.90      4.13 o 
  -4   0   8     2731.39     2700.84     41.08 o 
  -3   0   8     1067.46     1041.67     17.96 o 
  -2   0   8      478.76      499.31     10.64 o 
  -1   0   8      327.61      239.52      7.11 o 
   0   0   8      231.52      273.57      6.82 o 
   1   0   8     3268.15     3229.47     58.14 o 
   2   0   8     2402.64     2214.44     34.24 o 
   3   0   8       17.09       14.98      2.18 o 
   4   0   8      155.46      148.47      9.07 o 
   5   0   8      187.91      209.27      6.58 o 
   6   0   8      892.77      875.75     22.16 o 
   7   0   8      109.34      123.97     11.81 o 
   8   0   8      102.05      113.10      5.64 o 
   9   0   8      349.53      353.17     10.46 o 
  10   0   8        3.06        8.40      3.74 o 
  11   0   8      263.86      294.82     12.79 o 
  12   0   8      106.66      119.93      9.14 o 
  13   0   8        4.43       11.09      4.91 o 
 -13   1   8       61.51       60.81      5.24 o 
 -12   1   8      158.38      158.78      7.12 o 
 -11   1   8      297.83      277.37      8.67 o 
 -10   1   8        1.01        2.00      1.97 o 
  -9   1   8       98.46      108.48      3.88 o 
  -8   1   8      394.66      351.71      6.73 o 
  -7   1   8      309.73      301.57      5.95 o 
  -6   1   8      643.32      680.91      9.74 o 
  -5   1   8      166.80      144.50      4.00 o 
  -4   1   8       97.40       96.55      2.90 o 
  -3   1   8      232.37      203.07      4.07 o 
  -2   1   8       13.26       19.06      1.41 o 
  -1   1   8      339.76      332.92      5.39 o 
   0   1   8       20.58       26.64      1.61 o 
   1   1   8      190.96      179.84      3.79 o 
   2   1   8       87.16       87.55      2.73 o 
   3   1   8        7.38        7.13      1.47 o 
   4   1   8      244.58      221.05      5.16 o 
   5   1   8      722.22      695.52      9.83 o 
   6   1   8      309.69      312.49      6.05 o 
   7   1   8        1.72        1.36      2.07 o 
   8   1   8       90.27      100.32      3.80 o 
   9   1   8       27.43       37.92      2.84 o 
  10   1   8        0.06       -0.69      2.01 o 
  11   1   8       88.98       80.66      5.35 o 
  12   1   8       33.64       37.91      4.48 o 
  13   1   8       78.78       75.79      8.29 o 
 -13   2   8       93.29       92.52      7.37 o 
 -12   2   8      215.65      234.78     10.00 o 
 -11   2   8       88.05       81.96      6.46 o 
 -10   2   8       59.73       63.68      4.60 o 
  -9   2   8       40.30       30.22      2.94 o 
  -8   2   8      493.39      506.82      8.46 o 
  -7   2   8      224.86      217.54      5.00 o 
  -6   2   8        6.01        5.79      1.44 o 
  -5   2   8      971.08      941.65     12.17 o 
  -4   2   8      374.95      381.57      6.16 o 
  -3   2   8      162.20      153.60      5.40 o 
  -2   2   8     1089.27     1038.77     14.33 o 
  -1   2   8      130.15      126.49      3.71 o 
   0   2   8      452.99      421.13      6.21 o 
   1   2   8        3.24        0.29      0.82 o 
   2   2   8       21.78       22.88      1.66 o 
   3   2   8      390.25      382.14      6.71 o 
   4   2   8       34.48       34.05      2.03 o 
   5   2   8        2.35        2.71      1.23 o 
   6   2   8     1471.50     1501.49     18.21 o 
   7   2   8      256.83      274.91      5.88 o 
   8   2   8      130.86      134.11      4.30 o 
   9   2   8      151.22      135.56      5.11 o 
  10   2   8      220.83      213.49      7.57 o 
  11   2   8        3.61        2.02      3.34 o 
  12   2   8        2.10       -2.79      3.04 o 
 -13   3   8       59.07       58.58      6.59 o 
 -12   3   8        0.94        2.60      3.45 o 
 -11   3   8      277.58      284.24     13.19 o 
 -10   3   8      286.07      292.44      9.86 o 
  -9   3   8      185.67      193.85      7.07 o 
  -8   3   8       27.81       32.22      3.17 o 
  -7   3   8       17.95       13.81      2.23 o 
  -6   3   8     2802.80     2844.66     34.78 o 
  -5   3   8       83.88       73.41      3.84 o 
  -4   3   8     2096.61     2011.90     25.47 o 
  -3   3   8     2269.26     2266.34     27.98 o 
  -2   3   8     1323.63     1270.03     18.38 o 
  -1   3   8       12.28       14.33      1.71 o 
   0   3   8       95.52       89.95      3.18 o 
   1   3   8      937.59      923.16     12.27 o 
   2   3   8       22.92       19.30      1.34 o 
   3   3   8      263.06      263.82      5.03 o 
   4   3   8      848.59      786.81     12.22 o 
   5   3   8        2.99        1.56      1.58 o 
   6   3   8      529.70      514.95     11.10 o 
   7   3   8      229.18      231.57      9.20 o 
   8   3   8      247.01      263.96      7.97 o 
   9   3   8        0.78        0.81      3.10 o 
  10   3   8       97.96      106.43      5.94 o 
  11   3   8        2.44       -1.18      2.67 o 
  12   3   8       92.74      107.18      8.18 o 
 -12   4   8        3.06       -0.22      3.41 o 
 -11   4   8      100.34       98.61      6.09 o 
 -10   4   8       96.06      100.31      5.81 o 
  -9   4   8       18.43       17.71      3.34 o 
  -8   4   8        5.48        1.44      2.45 o 
  -7   4   8       22.57       25.06      2.70 o 
  -6   4   8        3.66        4.11      1.93 o 
  -5   4   8       58.41       61.91      4.03 o 
  -4   4   8      951.44      954.17     14.43 o 
  -3   4   8      882.03      890.42     13.49 o 
  -2   4   8      357.68      381.61      7.46 o 
  -1   4   8      292.60      296.98      6.17 o 
   0   4   8        9.36        9.68      2.18 o 
   1   4   8      422.43      415.14     13.00 o 
   2   4   8      390.16      374.02      8.38 o 
   3   4   8       62.67       58.07      2.99 o 
   4   4   8        0.10        1.08      1.50 o 
   5   4   8        0.32        3.87      1.84 o 
   6   4   8      207.16      197.62      5.85 o 
   7   4   8        1.39       -0.94      1.86 o 
   8   4   8      172.54      163.70      6.73 o 
   9   4   8      661.22      670.15     14.48 o 
  10   4   8       46.20       49.81      4.82 o 
  11   4   8        2.62        3.00      2.96 o 
 -11   5   8       24.34       24.42      4.08 o 
 -10   5   8      383.95      377.19     10.75 o 
  -9   5   8       35.64       42.29      4.44 o 
  -8   5   8      192.17      188.97      7.25 o 
  -7   5   8     1145.91     1147.69     17.50 o 
  -6   5   8        0.51       -0.80      1.89 o 
  -5   5   8      402.91      426.45      8.83 o 
  -4   5   8      666.26      676.69     12.82 o 
  -3   5   8      173.23      173.95      5.18 o 
  -2   5   8      357.73      334.14      8.71 o 
  -1   5   8      398.56      363.08      9.08 o 
   0   5   8      802.03      784.33     14.76 o 
   1   5   8       28.35       25.30      3.16 o 
   2   5   8      839.61      746.21     14.36 o 
   3   5   8      106.17      111.58      5.97 o 
   4   5   8      204.37      205.23      7.09 o 
   5   5   8     1751.16     1729.51     25.66 o 
   6   5   8      434.16      430.25     13.24 o 
   7   5   8      168.73      173.40      5.92 o 
   8   5   8      260.70      271.95      8.85 o 
   9   5   8       29.67       26.75      3.93 o 
  10   5   8       66.79       61.57      7.50 o 
  11   5   8        2.06       -3.14      2.83 o 
 -10   6   8        1.31       -0.31      2.93 o 
  -9   6   8        3.38       -1.41      2.76 o 
  -8   6   8       53.01       56.75      5.00 o 
  -7   6   8        0.86        0.93      2.60 o 
  -6   6   8       22.45       22.06      2.87 o 
  -5   6   8      483.40      490.47     11.55 o 
  -4   6   8      143.48      131.56      6.29 o 
  -3   6   8      643.35      640.73     13.54 o 
  -2   6   8      471.35      465.26     11.94 o 
  -1   6   8       82.18       76.95      4.97 o 
   0   6   8     1313.29     1277.86     21.60 o 
   1   6   8       64.35       78.05      4.94 o 
   2   6   8       59.22       46.72      4.21 o 
   3   6   8       83.24       83.20      5.16 o 
   4   6   8        2.11        3.40      2.52 o 
   5   6   8       36.46       38.23      4.02 o 
   6   6   8      165.90      158.76      7.63 o 
   7   6   8      430.33      424.08     14.17 o 
   8   6   8      197.59      204.48      9.75 o 
   9   6   8       25.79       27.63      4.10 o 
  10   6   8      270.95      267.78      9.63 o 
  -9   7   8      159.73      171.01      9.62 o 
  -8   7   8      147.43      159.23     10.81 o 
  -7   7   8       26.40       30.84      6.53 o 
  -6   7   8      141.53      146.63      8.33 o 
  -5   7   8        2.17        5.16      2.77 o 
  -4   7   8       54.51       64.74      4.97 o 
  -3   7   8       35.82       37.05      4.11 o 
  -2   7   8        1.94        3.91      2.62 o 
  -1   7   8       28.12       28.01      3.79 o 
   0   7   8        2.33        0.61      2.46 o 
   1   7   8      174.89      152.02      7.52 o 
   2   7   8        4.05        1.83      2.74 o 
   3   7   8      234.07      224.09      8.01 o 
   4   7   8      544.47      525.82     12.94 o 
   5   7   8       20.22       20.79      4.07 o 
   6   7   8        1.53        4.14      3.48 o 
   7   7   8       99.16       89.24      7.31 o 
   8   7   8        4.86        2.37      3.55 o 
  -7   8   8      164.63      174.77      9.79 o 
  -6   8   8       67.40       73.44     12.36 o 
  -5   8   8      114.68      118.75      6.61 o 
  -4   8   8      147.30      167.25      9.23 o 
  -3   8   8       36.31       39.49      5.46 o 
  -2   8   8       43.10       53.79      4.96 o 
  -1   8   8      328.95      354.16     27.92 o 
   0   8   8       17.12       18.34      3.76 o 
   1   8   8       12.73       11.55      3.21 o 
   2   8   8       78.74       88.90      5.95 o 
   3   8   8      191.99      175.51      7.77 o 
   4   8   8        2.77        1.78      2.96 o 
   5   8   8       22.56       19.34      3.83 o 
   6   8   8      353.25      343.38     12.83 o 
  -3   9   8      152.07      142.13      7.49 o 
  -2   9   8      151.57      168.25      8.00 o 
  -1   9   8      123.78      126.62     10.57 o 
   0   9   8       68.67       78.10      5.99 o 
   1   9   8       46.13       42.15      4.89 o 
   2   9   8       12.62        9.01      3.52 o 
   3   9   8       39.05       36.87      4.74 o 
 -13   1   9        0.60       -0.32      3.48 o 
 -12   1   9       45.28       41.98      5.47 o 
 -11   1   9      208.44      186.26      8.82 o 
 -10   1   9     1125.70     1086.83     16.96 o 
  -9   1   9      261.46      279.44      6.31 o 
  -8   1   9        1.07        1.79      1.58 o 
  -7   1   9      833.42      804.05     12.75 o 
  -6   1   9      136.66      133.84      3.86 o 
  -5   1   9       70.45       65.92      2.74 o 
  -4   1   9      538.89      503.57      7.70 o 
  -3   1   9      829.65      828.16     10.86 o 
  -2   1   9       39.13       41.22      1.97 o 
  -1   1   9      496.18      493.91      7.32 o 
   0   1   9     1084.25     1087.80     13.33 o 
   1   1   9      195.42      213.30      4.37 o 
   2   1   9      467.36      432.31      6.86 o 
   3   1   9     3497.23     3382.94     36.02 o 
   4   1   9       15.23       15.82      1.88 o 
   5   1   9        0.08       -0.09      1.50 o 
   6   1   9       91.82       87.45      3.43 o 
   7   1   9       47.76       46.44      2.89 o 
   8   1   9      476.99      495.55     11.88 o 
   9   1   9       20.51       19.39      2.47 o 
  10   1   9        0.03        2.18      2.12 o 
  11   1   9       48.59       54.51      6.62 o 
  12   1   9        1.03       -2.16      3.12 o 
 -12   2   9      244.99      251.30     10.57 o 
 -11   2   9        3.47        6.79      3.50 o 
 -10   2   9      161.32      174.32      8.09 o 
  -9   2   9      426.24      431.86     10.56 o 
  -8   2   9      312.24      309.56      7.28 o 
  -7   2   9      249.99      242.30      6.31 o 
  -6   2   9      993.40      963.52     14.56 o 
  -5   2   9      853.57      842.25     12.99 o 
  -4   2   9      198.87      188.19      5.52 o 
  -3   2   9      121.98      112.73      3.94 o 
  -2   2   9      795.46      760.53     11.63 o 
  -1   2   9      331.24      325.82      6.55 o 
   0   2   9      432.48      425.12      6.46 o 
   1   2   9      417.23      419.36      7.80 o 
   2   2   9      232.59      223.61      4.51 o 
   3   2   9       20.31       19.17      1.68 o 
   4   2   9       86.35       96.19      3.23 o 
   5   2   9     1712.53     1659.46     23.41 o 
   6   2   9       21.04       13.94      2.30 o 
   7   2   9      997.74      980.81     13.58 o 
   8   2   9      220.03      226.93      6.46 o 
   9   2   9      270.44      267.62      8.39 o 
  10   2   9      869.86      877.15     17.21 o 
  11   2   9      479.48      502.17     14.89 o 
  12   2   9       99.53      111.99      7.90 o 
 -12   3   9       83.74       77.94      6.87 o 
 -11   3   9      230.33      233.37     10.20 o 
 -10   3   9      170.24      180.49      9.40 o 
  -9   3   9      371.73      388.04     12.31 o 
  -8   3   9      558.00      553.57     10.51 o 
  -7   3   9        1.37        3.38      1.90 o 
  -6   3   9       52.67       51.06      3.32 o 
  -5   3   9      463.95      463.55      9.64 o 
  -4   3   9        0.88        1.40      1.63 o 
  -3   3   9      158.66      139.01      5.60 o 
  -2   3   9      437.89      406.07      7.82 o 
  -1   3   9      125.12      122.04      4.25 o 
   0   3   9       13.96       15.11      2.01 o 
   1   3   9      879.63      854.42     12.58 o 
   2   3   9      722.58      705.80     11.06 o 
   3   3   9      415.92      390.37     10.06 o 
   4   3   9      889.28      868.19     13.42 o 
   5   3   9      299.61      316.63      7.22 o 
   6   3   9      156.05      160.19      5.28 o 
   7   3   9      187.62      196.53      6.04 o 
   8   3   9       71.53       67.23      4.00 o 
   9   3   9       10.16        9.01      2.97 o 
  10   3   9       16.81       14.64      4.45 o 
  11   3   9       34.90       31.57      4.31 o 
 -11   4   9       20.85       18.54      3.69 o 
 -10   4   9       63.53       55.41      4.90 o 
  -9   4   9      661.72      666.56     14.41 o 
  -8   4   9      164.00      180.53      7.00 o 
  -7   4   9        1.22        0.15      1.97 o 
  -6   4   9      245.63      240.60      6.55 o 
  -5   4   9      107.44       92.83      4.28 o 
  -4   4   9        4.79        3.99      1.93 o 
  -3   4   9      693.36      673.96     11.34 o 
  -2   4   9       85.54       83.61      3.67 o 
  -1   4   9      239.17      224.29      8.32 o 
   0   4   9       67.61       60.96      4.36 o 
   1   4   9      326.10      301.23      8.04 o 
   2   4   9      513.43      505.04     11.05 o 
   3   4   9       86.27       76.11      5.67 o 
   4   4   9      567.51      587.65     10.54 o 
   5   4   9      254.81      238.87      6.36 o 
   6   4   9      708.54      703.50     17.92 o 
   7   4   9       82.66       83.86      4.71 o 
   8   4   9      146.60      132.02      6.28 o 
   9   4   9      864.16      889.28     17.65 o 
  10   4   9       19.19       14.55      3.76 o 
  11   4   9      155.60      159.08      7.70 o 
 -11   5   9      220.21      240.45      9.18 o 
 -10   5   9       60.17       56.35      5.21 o 
  -9   5   9        9.85       11.82      3.24 o 
  -8   5   9       44.87       49.67      4.51 o 
  -7   5   9        6.82        4.09      2.23 o 
  -6   5   9       71.88       72.89      4.15 o 
  -5   5   9       25.65       24.24      2.86 o 
  -4   5   9       55.16       53.98      3.48 o 
  -3   5   9       11.84       20.96      3.13 o 
  -2   5   9       12.71       14.30      2.87 o 
  -1   5   9      101.03       88.94      5.01 o 
   0   5   9        0.02       -0.61      2.11 o 
   1   5   9      338.87      303.20     11.05 o 
   2   5   9        0.02        1.13      2.27 o 
   3   5   9      205.60      202.69      7.07 o 
   4   5   9        5.39        7.62      2.69 o 
   5   5   9      155.96      150.57      6.45 o 
   6   5   9        2.26        5.82      2.62 o 
   7   5   9        7.06        4.63      2.77 o 
   8   5   9        6.48        7.81      3.05 o 
   9   5   9       26.10       32.47      4.20 o 
  10   5   9       71.83       62.66      5.53 o 
  -9   6   9      102.93       80.78      5.84 o 
  -8   6   9       78.93      102.28      7.45 o 
  -7   6   9       24.18       24.41      4.64 o 
  -6   6   9      635.92      668.09     14.93 o 
  -5   6   9        3.79        5.92      2.79 o 
  -4   6   9      212.06      206.43      7.76 o 
  -3   6   9      184.98      192.15      7.25 o 
  -2   6   9       17.89       11.86      3.08 o 
  -1   6   9      584.17      566.22     13.25 o 
   0   6   9      208.31      185.33     10.99 o 
   1   6   9      125.94      104.43      5.70 o 
   2   6   9      426.16      437.51     11.11 o 
   3   6   9       71.64       75.99      5.20 o 
   4   6   9       13.03       12.22      3.04 o 
   5   6   9      110.64      102.87      6.37 o 
   6   6   9      166.66      165.79     13.33 o 
   7   6   9        2.35        2.04      3.24 o 
   8   6   9       23.44       28.34      4.94 o 
   9   6   9      109.31      119.15      8.32 o 
  -8   7   9      150.87      153.60     11.06 o 
  -7   7   9      131.77      147.80      8.88 o 
  -6   7   9      300.03      322.48     11.96 o 
  -5   7   9      102.20      128.56      6.61 o 
  -4   7   9      349.36      362.81     10.45 o 
  -3   7   9      137.42      131.92      6.60 o 
  -2   7   9       75.04       71.07      5.26 o 
  -1   7   9      534.85      513.89     12.58 o 
   0   7   9      325.16      305.92      9.87 o 
   1   7   9      512.11      498.10     12.39 o 
   2   7   9      347.23      327.86     10.30 o 
   3   7   9        0.35        2.24      2.72 o 
   4   7   9      512.88      509.90     15.68 o 
   5   7   9       56.37       51.08      4.97 o 
   6   7   9       39.20       35.27      6.43 o 
   7   7   9      446.84      438.29     14.62 o 
  -6   8   9       20.53       17.69      4.82 o 
  -5   8   9      148.78      159.64      7.67 o 
  -4   8   9      108.10      122.34      6.86 o 
  -3   8   9      361.84      366.14     14.86 o 
  -2   8   9       92.01       90.16      6.15 o 
  -1   8   9      161.71      163.01      7.59 o 
   0   8   9      230.58      225.42      9.74 o 
   1   8   9       85.46       94.05      6.23 o 
   2   8   9       51.44       49.90      6.37 o 
   3   8   9       30.53       30.31      4.31 o 
   4   8   9        1.25        3.99      2.98 o 
   5   8   9        5.64        5.30      3.19 o 
 -12   0  10       87.39       69.71     11.85 o 
 -11   0  10        2.90       -3.67      5.36 o 
 -10   0  10      260.00      240.12     11.21 o 
  -9   0  10      994.79     1029.61     20.62 o 
  -8   0  10     2029.98     1970.19     33.40 o 
  -7   0  10        1.26       -3.53      1.97 o 
  -6   0  10      535.35      572.07     12.80 o 
  -5   0  10      458.23      378.54      9.57 o 
  -4   0  10      105.12       99.37      4.63 o 
  -3   0  10     2274.94     2163.98     34.40 o 
  -2   0  10      193.23      191.76      6.09 o 
  -1   0  10       90.70       86.86      5.17 o 
   0   0  10     1543.23     1476.94     24.77 o 
   1   0  10      111.12      112.66      4.66 o 
   2   0  10       17.75       16.03      2.92 o 
   3   0  10      931.11      921.38     17.41 o 
   4   0  10     1518.83     1479.17     25.53 o 
   5   0  10       51.39       51.11      3.98 o 
   6   0  10       12.86       18.29      3.08 o 
   7   0  10      490.36      504.53     14.75 o 
   8   0  10        2.83        6.77      2.75 o 
   9   0  10     1353.97     1410.84     34.66 o 
  10   0  10      228.85      233.57     11.20 o 
  11   0  10       25.29       24.77      6.96 o 
  12   0  10      189.79      196.48     17.22 o 
 -12   1  10      167.70      175.12      9.23 o 
 -11   1  10       71.39       59.89      5.95 o 
 -10   1  10      130.82      132.57      6.18 o 
  -9   1  10        0.75       -0.62      1.89 o 
  -8   1  10      433.95      417.05      8.78 o 
  -7   1  10       12.09       10.74      2.21 o 
  -6   1  10      154.14      140.71      4.78 o 
  -5   1  10       59.00       58.21      2.73 o 
  -4   1  10      234.52      244.14      5.05 o 
  -3   1  10       72.56       63.32      2.58 o 
  -2   1  10       23.77       23.57      1.78 o 
  -1   1  10     1264.12     1224.61     14.96 o 
   0   1  10     1062.73     1021.97     13.00 o 
   1   1  10     2351.55     2302.77     27.40 o 
   2   1  10      665.53      631.32      9.18 o 
   3   1  10      375.39      366.30      6.54 o 
   4   1  10      609.84      574.33      8.92 o 
   5   1  10      597.14      598.02     11.07 o 
   6   1  10       21.24       15.23      2.39 o 
   7   1  10       12.14       13.01      2.13 o 
   8   1  10      105.37       89.12      3.95 o 
   9   1  10        5.42        5.02      2.02 o 
  10   1  10       13.64       11.78      3.07 o 
  11   1  10       42.03       56.34      8.42 o 
  12   1  10      193.50      199.80     17.54 o 
 -12   2  10       12.56       13.80      4.36 o 
 -11   2  10      116.80      114.50      7.62 o 
 -10   2  10      332.60      351.17      9.90 o 
  -9   2  10       32.99       38.37      4.93 o 
  -8   2  10       37.58       40.43      3.33 o 
  -7   2  10      221.14      229.69      6.36 o 
  -6   2  10        0.73       -0.07      1.76 o 
  -5   2  10      625.12      608.82     10.67 o 
  -4   2  10      360.42      342.47     10.92 o 
  -3   2  10       64.44       62.28      4.48 o 
  -2   2  10     1145.64     1158.33     16.35 o 
  -1   2  10       93.65       85.97      3.59 o 
   0   2  10      486.83      484.26      8.72 o 
   1   2  10      517.20      517.27      8.99 o 
   2   2  10        0.34        1.81      1.17 o 
   3   2  10       14.51       16.14      1.97 o 
   4   2  10       23.60       19.39      2.49 o 
   5   2  10      269.24      274.19      6.70 o 
   6   2  10       18.38       19.13      2.62 o 
   7   2  10       27.30       32.33      3.12 o 
   8   2  10      934.55      928.34     15.28 o 
   9   2  10      138.37      152.29      6.71 o 
  10   2  10        2.45        2.40      2.75 o 
  11   2  10      210.68      188.90      9.37 o 
 -11   3  10      151.83      159.08      9.34 o 
 -10   3  10      171.54      180.52      7.45 o 
  -9   3  10      403.82      423.25     10.95 o 
  -8   3  10      615.75      600.95     11.90 o 
  -7   3  10      116.77      120.01      5.45 o 
  -6   3  10       66.93       73.72      3.96 o 
  -5   3  10       25.57       19.91      2.56 o 
  -4   3  10     1101.57     1098.09     16.33 o 
  -3   3  10      988.61      955.39     17.21 o 
  -2   3  10     1187.60     1148.74     16.57 o 
  -1   3  10     1964.32     1954.55     25.09 o 
   0   3  10      505.68      517.01      9.15 o 
   1   3  10       68.49       63.85      4.60 o 
   2   3  10      146.95      133.23      5.46 o 
   3   3  10      284.63      275.07      7.80 o 
   4   3  10        7.52        4.80      1.83 o 
   5   3  10       10.89       17.97      2.48 o 
   6   3  10      293.06      283.28      7.56 o 
   7   3  10       16.29       25.68      2.99 o 
   8   3  10       42.54       43.35      3.64 o 
   9   3  10       70.56       71.61      5.28 o 
  10   3  10      430.08      444.85     11.88 o 
  11   3  10        0.77        0.53      3.05 o 
 -11   4  10        4.14        5.29      3.61 o 
 -10   4  10        8.86        4.63      3.33 o 
  -9   4  10      336.79      341.89     10.58 o 
  -8   4  10      353.60      363.41     12.05 o 
  -7   4  10       49.97       55.82      3.84 o 
  -6   4  10       26.95       30.89      3.13 o 
  -5   4  10       34.38       39.62      3.26 o 
  -4   4  10      119.79      131.07      4.97 o 
  -3   4  10      238.79      234.85      6.25 o 
  -2   4  10        6.03        6.25      2.48 o 
  -1   4  10        3.51        1.93      2.22 o 
   0   4  10       58.95       50.55      5.70 o 
   1   4  10       11.01        4.33      2.38 o 
   2   4  10        0.73        2.90      2.40 o 
   3   4  10      306.77      270.02      8.09 o 
   4   4  10      219.84      204.33      7.12 o 
   5   4  10       54.14       56.03      5.17 o 
   6   4  10        0.73        6.01      2.71 o 
   7   4  10       49.62       56.02      3.95 o 
   8   4  10       45.46       42.60      4.33 o 
   9   4  10      444.09      448.55     16.36 o 
  10   4  10       31.30       35.35      4.55 o 
 -10   5  10       14.09       14.96      4.77 o 
  -9   5  10      379.47      411.53     11.41 o 
  -8   5  10       54.32       58.87      4.90 o 
  -7   5  10       47.07       53.69      3.92 o 
  -6   5  10       41.50       47.50      3.71 o 
  -5   5  10      448.39      459.79     11.30 o 
  -4   5  10       26.12       14.21      3.12 o 
  -3   5  10      197.42      190.33      7.10 o 
  -2   5  10      476.16      467.85     11.22 o 
  -1   5  10       10.15        6.16      2.70 o 
   0   5  10      901.33      903.82     23.62 o 
   1   5  10      189.56      194.09      7.14 o 
   2   5  10        5.17        5.06      2.67 o 
   3   5  10      245.02      238.40      7.91 o 
   4   5  10      105.80      106.12      8.31 o 
   5   5  10      115.78      107.33      8.13 o 
   6   5  10      151.09      147.54      6.74 o 
   7   5  10       34.99       35.95      4.46 o 
   8   5  10       21.44       21.67      7.79 o 
   9   5  10       65.00       64.19      6.74 o 
  -9   6  10       13.42       16.64      6.40 o 
  -8   6  10        1.68       -1.88      3.95 o 
  -7   6  10      434.43      434.24     14.02 o 
  -6   6  10       47.35       55.27      4.92 o 
  -5   6  10       83.14       82.53      5.51 o 
  -4   6  10      379.53      394.58     13.14 o 
  -3   6  10        3.44        3.54      2.69 o 
  -2   6  10       82.09       78.51      5.34 o 
  -1   6  10       67.75       65.39      5.02 o 
   0   6  10       90.37       74.00      6.37 o 
   1   6  10       28.82       33.62      4.00 o 
   2   6  10       59.53       61.09      4.91 o 
   3   6  10        4.76        7.69      2.92 o 
   4   6  10       14.92        7.94      2.97 o 
   5   6  10      111.36      115.73      6.37 o 
   6   6  10      124.85      117.17      6.49 o 
   7   6  10       24.71       18.91      4.51 o 
   8   6  10      388.06      396.70     13.74 o 
  -7   7  10        7.62        8.77      4.05 o 
  -6   7  10       44.18       45.76      5.92 o 
  -5   7  10       10.32       11.35      3.43 o 
  -4   7  10       71.87       70.03      5.54 o 
  -3   7  10       28.07       25.15      3.97 o 
  -2   7  10       31.28       31.59      4.11 o 
  -1   7  10       57.42       52.93      4.93 o 
   0   7  10       18.63       18.17      3.54 o 
   1   7  10        3.05        4.48      2.87 o 
   2   7  10      180.83      171.70      7.64 o 
   3   7  10        2.02        4.05      2.98 o 
   4   7  10       44.06       40.76      4.58 o 
   5   7  10        5.09        3.64      3.65 o 
   6   7  10        9.09        7.64      4.29 o 
  -4   8  10      107.26      109.86      6.86 o 
  -3   8  10       73.70       86.04      7.73 o 
  -2   8  10      135.48      145.92      7.55 o 
  -1   8  10        4.69       -2.54      2.88 o 
   0   8  10       98.29      107.30      6.72 o 
   1   8  10      240.96      266.06      9.66 o 
   2   8  10       11.43       13.62      3.63 o 
   3   8  10       59.47       59.07      5.90 o 
   4   8  10       36.52       44.61      5.18 o 
 -11   1  11      341.40      357.61     15.86 o 
 -10   1  11       17.08       24.12      3.57 o 
  -9   1  11      231.50      225.58      7.15 o 
  -8   1  11      491.77      461.60      9.79 o 
  -7   1  11       97.32      113.42      4.72 o 
  -6   1  11      116.81      121.95      4.73 o 
  -5   1  11      160.76      163.92      5.22 o 
  -4   1  11       16.72       15.01      2.28 o 
  -3   1  11        0.15       -2.42      1.45 o 
  -2   1  11     1177.30     1136.97     16.34 o 
  -1   1  11        2.13        2.63      1.25 o 
   0   1  11      114.19      113.89      3.48 o 
   1   1  11     1151.13     1141.06     14.53 o 
   2   1  11       62.79       62.21      3.54 o 
   3   1  11      279.13      280.60      5.82 o 
   4   1  11       19.69       19.02      2.13 o 
   5   1  11      617.64      625.13      9.98 o 
   6   1  11      349.18      355.97      7.26 o 
   7   1  11      291.66      285.91      6.58 o 
   8   1  11      203.62      211.83      6.61 o 
   9   1  11        0.18        2.27      2.28 o 
  10   1  11      283.52      301.42      9.44 o 
  11   1  11       99.47      112.59      7.63 o 
 -11   2  11       42.94       54.44      5.97 o 
 -10   2  11      555.00      585.79     13.57 o 
  -9   2  11      196.74      201.00      7.42 o 
  -8   2  11        7.47        7.12      2.29 o 
  -7   2  11     1134.35     1162.71     17.67 o 
  -6   2  11       96.67       93.48      5.88 o 
  -5   2  11       21.60       27.16      2.82 o 
  -4   2  11      219.38      224.87      9.25 o 
  -3   2  11      184.85      177.44      6.00 o 
  -2   2  11       57.18       54.99      4.71 o 
  -1   2  11     1511.77     1458.38     24.80 o 
   0   2  11      839.77      814.04     12.79 o 
   1   2  11      435.55      439.35     10.52 o 
   2   2  11       98.14       97.96      5.88 o 
   3   2  11      551.13      533.80      8.56 o 
   4   2  11       29.27       28.38      2.71 o 
   5   2  11      333.68      334.09      8.01 o 
   6   2  11      725.32      726.44     14.18 o 
   7   2  11        0.21        0.07      1.91 o 
   8   2  11      498.69      521.94     12.81 o 
   9   2  11       41.11       54.06      4.87 o 
  10   2  11      268.11      257.42      8.92 o 
  11   2  11      276.80      304.45     11.85 o 
 -11   3  11       17.17       18.23      4.16 o 
 -10   3  11      113.29      114.87      6.39 o 
  -9   3  11        1.79        0.50      2.57 o 
  -8   3  11        0.19        0.06      2.03 o 
  -7   3  11       16.10       17.48      3.43 o 
  -6   3  11      130.18      133.81      5.25 o 
  -5   3  11       56.13       65.32      3.89 o 
  -4   3  11       78.79       72.31      3.98 o 
  -3   3  11     1038.74     1068.10     18.01 o 
  -2   3  11      311.28      311.85      9.21 o 
  -1   3  11      131.19      137.65      6.84 o 
   0   3  11      244.35      241.80      7.50 o 
   1   3  11      226.79      206.77      6.91 o 
   2   3  11      346.98      335.36     13.22 o 
   3   3  11       34.54       31.75      3.58 o 
   4   3  11        7.36       12.17      2.87 o 
   5   3  11       42.62       32.47      3.73 o 
   6   3  11       18.42       17.07      3.64 o 
   7   3  11        6.73        4.45      2.28 o 
   8   3  11        8.14        9.68      2.64 o 
   9   3  11      185.58      227.81     11.75 o 
  10   3  11      305.81      311.12     12.61 o 
 -10   4  11        7.84        5.08      3.08 o 
  -9   4  11       55.16       63.03      5.28 o 
  -8   4  11      314.93      318.70     10.10 o 
  -7   4  11       29.03       32.63      3.42 o 
  -6   4  11      576.22      569.42     11.22 o 
  -5   4  11      756.74      755.30     13.23 o 
  -4   4  11       38.83       39.47      4.40 o 
  -3   4  11       13.08       13.49      3.04 o 
  -2   4  11      543.25      527.50     11.93 o 
  -1   4  11      685.93      634.93     13.40 o 
   0   4  11      148.62      133.77      6.02 o 
   1   4  11        0.06        0.45      2.30 o 
   2   4  11       44.98       53.58      4.96 o 
   3   4  11       58.64       62.28      4.69 o 
   4   4  11      771.94      738.42     15.12 o 
   5   4  11       29.94       30.52      3.83 o 
   6   4  11        0.02       -0.65      2.87 o 
   7   4  11      836.84      861.75     17.29 o 
   8   4  11        0.69       -5.85      2.92 o 
   9   4  11        9.96       15.93      4.97 o 
  -9   5  11        7.55       11.43      3.39 o 
  -8   5  11      190.20      179.33     13.64 o 
  -7   5  11        3.64        1.35      3.77 o 
  -6   5  11       25.14       29.61      3.94 o 
  -5   5  11        1.30       -1.78      2.76 o 
  -4   5  11        0.02        0.20      3.20 o 
  -3   5  11        1.78        1.85      2.51 o 
  -2   5  11       43.93       42.13      4.19 o 
  -1   5  11        4.13        3.67      2.63 o 
   0   5  11        5.73        2.92      2.56 o 
   1   5  11       66.93       64.68      4.89 o 
   2   5  11        5.28        2.87      2.54 o 
   3   5  11       54.02       50.71      4.59 o 
   4   5  11       21.73       19.84      3.49 o 
   5   5  11       64.24       62.40      6.73 o 
   6   5  11      136.30      134.78      6.74 o 
   7   5  11      243.74      217.27     12.13 o 
   8   5  11       29.32       26.96      5.87 o 
  -8   6  11       14.35       16.82      5.46 o 
  -7   6  11        0.09       -1.61      3.43 o 
  -6   6  11      131.74      136.67      9.35 o 
  -5   6  11       39.95       33.72      4.32 o 
  -4   6  11      111.98      110.21      6.34 o 
  -3   6  11      168.54      177.22      9.53 o 
  -2   6  11        0.12       -2.10      2.41 o 
  -1   6  11       81.50       99.32      6.03 o 
   0   6  11       21.67       27.12      3.75 o 
   1   6  11      348.76      334.78     10.08 o 
   2   6  11      136.96      128.24      6.68 o 
   3   6  11      135.00      123.00      7.63 o 
   4   6  11      262.54      245.23      9.21 o 
   5   6  11       49.44       44.60      4.73 o 
   6   6  11       30.37       25.84      4.09 o 
   7   6  11      250.69      238.03     19.36 o 
  -6   7  11      150.58      137.84      9.01 o 
  -5   7  11       23.57       26.73      4.26 o 
  -4   7  11      303.90      340.11     10.69 o 
  -3   7  11      396.65      406.46     11.67 o 
  -2   7  11       17.17       12.64      3.54 o 
  -1   7  11      756.16      750.16     16.55 o 
   0   7  11      187.06      193.53      8.23 o 
   1   7  11        5.02        8.12      3.19 o 
   2   7  11      870.23      829.25     17.75 o 
   3   7  11       10.35        9.02      3.89 o 
   4   7  11        4.49        2.37      2.98 o 
   5   7  11      195.17      198.58      8.65 o 
  -2   8  11       11.43       15.74      3.92 o 
  -1   8  11       71.66       71.87      6.11 o 
   0   8  11       34.88       34.90      4.77 o 
   1   8  11       96.75      103.35      6.98 o 
 -11   0  12       79.84       87.90     13.35 o 
 -10   0  12      739.95      757.92     33.42 o 
  -9   0  12        9.15       23.68      4.91 o 
  -8   0  12      586.70      563.42     42.92 o 
  -7   0  12       91.91       81.08     10.26 o 
  -6   0  12      332.09      286.57     11.85 o 
  -5   0  12     1410.54     1292.08     30.25 o 
  -4   0  12        5.94       10.08      3.78 o 
  -3   0  12      233.09      218.73      7.25 o 
  -2   0  12        6.24       -0.11      2.02 o 
  -1   0  12     2084.66     2054.79     41.83 o 
   0   0  12      387.54      371.83      9.72 o 
   1   0  12       67.56       62.75      4.26 o 
   2   0  12     2216.49     2181.09     35.82 o 
   3   0  12      192.34      194.40      7.79 o 
   4   0  12      187.83      189.11      7.23 o 
   5   0  12      244.25      236.48      8.23 o 
   6   0  12       82.20       77.39      6.72 o 
   7   0  12      531.09      566.25     14.21 o 
   8   0  12      814.94      875.30     23.41 o 
   9   0  12        2.41        1.15      3.97 o 
  10   0  12       17.49       30.80      8.55 o 
 -11   1  12       55.72       69.06      8.76 o 
 -10   1  12       35.41       41.08      5.25 o 
  -9   1  12        2.55        1.01      2.32 o 
  -8   1  12      100.09      116.59      8.26 o 
  -7   1  12       12.10        9.49      2.76 o 
  -6   1  12      554.41      528.48     10.34 o 
  -5   1  12      219.98      214.06      6.16 o 
  -4   1  12       49.79       55.40      3.55 o 
  -3   1  12      362.65      352.45      7.78 o 
  -2   1  12      387.12      367.54      9.12 o 
  -1   1  12      211.60      216.06      5.88 o 
   0   1  12      270.15      256.22      6.39 o 
   1   1  12        0.03       -0.55      1.71 o 
   2   1  12       38.10       37.53      2.56 o 
   3   1  12       26.91       23.37      2.27 o 
   4   1  12       56.40       55.97      3.10 o 
   5   1  12        0.22       -0.16      1.57 o 
   6   1  12       21.98       20.98      3.53 o 
   7   1  12      336.63      332.32     10.28 o 
   8   1  12       11.05        9.57      2.94 o 
   9   1  12       26.85       28.19      3.91 o 
  10   1  12      279.41      269.84      9.18 o 
 -10   2  12        3.62        7.34      3.07 o 
  -9   2  12      203.03      208.68      7.77 o 
  -8   2  12      134.47      135.98      5.54 o 
  -7   2  12       78.17       78.37      4.39 o 
  -6   2  12      138.58      143.73      5.44 o 
  -5   2  12      334.95      331.52      8.18 o 
  -4   2  12        0.04       -2.10      1.78 o 
  -3   2  12      167.81      155.93      5.34 o 
  -2   2  12      275.79      276.30     10.39 o 
  -1   2  12       20.55       15.22      3.23 o 
   0   2  12      728.17      738.77     14.65 o 
   1   2  12       71.11       64.42      3.57 o 
   2   2  12      234.57      252.76      7.73 o 
   3   2  12      839.72      793.65     15.27 o 
   4   2  12      170.37      153.17      6.33 o 
   5   2  12        0.00       -1.35      2.18 o 
   6   2  12      133.13      133.58      5.33 o 
   7   2  12        0.54       -0.23      2.31 o 
   8   2  12        3.14        4.53      2.40 o 
   9   2  12       13.41       16.19      3.60 o 
  10   2  12       85.34       82.25      5.93 o 
 -10   3  12       76.76       76.76      5.70 o 
  -9   3  12       39.69       43.19      4.58 o 
  -8   3  12      112.46      133.10      5.65 o 
  -7   3  12      725.11      722.87     14.88 o 
  -6   3  12      490.73      505.09     10.44 o 
  -5   3  12       31.52       31.57      3.29 o 
  -4   3  12       12.16       10.64      2.47 o 
  -3   3  12       96.66      107.57      4.66 o 
  -2   3  12        0.17        1.46      1.87 o 
  -1   3  12      920.41      910.75     16.93 o 
   0   3  12      320.43      302.01      8.68 o 
   1   3  12      641.27      616.84     13.14 o 
   2   3  12      221.78      222.89      7.52 o 
   3   3  12       29.82       30.39      3.67 o 
   4   3  12        4.79        3.75      2.49 o 
   5   3  12      114.57      107.15      5.74 o 
   6   3  12       46.05       38.47      4.16 o 
   7   3  12      210.43      229.59      8.19 o 
   8   3  12       59.40       71.29      5.47 o 
   9   3  12      135.33      144.49     13.09 o 
  -9   4  12       67.94       81.07      8.03 o 
  -8   4  12      130.00      139.73      6.88 o 
  -7   4  12        4.83        4.80      2.47 o 
  -6   4  12      103.86      105.43      5.17 o 
  -5   4  12      383.99      359.15     10.03 o 
  -4   4  12      138.31      136.36      6.47 o 
  -3   4  12       74.55       71.50      5.03 o 
  -2   4  12       18.14       18.29      3.27 o 
  -1   4  12      194.73      190.78      7.24 o 
   0   4  12        7.50        8.41      2.85 o 
   1   4  12        3.47        4.60      2.75 o 
   2   4  12      194.62      202.05      7.51 o 
   3   4  12      108.80      107.94      7.92 o 
   4   4  12      182.75      173.93      8.81 o 
   5   4  12       68.81       67.25      5.13 o 
   6   4  12      177.01      170.63      7.70 o 
   7   4  12      183.88      202.48      8.11 o 
   8   4  12      193.44      186.27     11.94 o 
  -8   5  12      135.37      142.11      8.67 o 
  -7   5  12      350.27      366.96     12.92 o 
  -6   5  12       23.01       24.42      3.91 o 
  -5   5  12      291.63      283.93      9.23 o 
  -4   5  12      870.12      908.41     18.05 o 
  -3   5  12       34.67       38.75      4.68 o 
  -2   5  12      373.42      369.10     10.42 o 
  -1   5  12      280.24      298.47      9.34 o 
   0   5  12       85.19       71.52      5.33 o 
   1   5  12      478.30      459.82     11.78 o 
   2   5  12       19.27       18.16      3.54 o 
   3   5  12        7.72        3.33      2.79 o 
   4   5  12      240.07      235.88      8.50 o 
   5   5  12        0.97        0.47      3.39 o 
   6   5  12      186.48      179.66      8.61 o 
   7   5  12       57.09       56.35      6.39 o 
  -6   6  12      283.83      286.55      9.81 o 
  -5   6  12       87.94       88.74      6.18 o 
  -4   6  12      160.90      158.02     10.70 o 
  -3   6  12       77.96       90.38      6.06 o 
  -2   6  12      157.53      173.08      7.82 o 
  -1   6  12       26.95       26.92      4.01 o 
   0   6  12      104.08      116.62      6.63 o 
   1   6  12      223.70      221.06      8.72 o 
   2   6  12        7.09        8.45      3.16 o 
   3   6  12      442.89      434.67     13.41 o 
   4   6  12      356.22      344.90     10.72 o 
   5   6  12      133.42      137.28      7.33 o 
   6   6  12      148.98      164.06     11.41 o 
  -4   7  12        1.47        2.73      3.27 o 
  -3   7  12      144.44      137.83      7.52 o 
  -2   7  12        0.60       -1.76      2.93 o 
  -1   7  12       50.25       47.11      5.89 o 
   0   7  12      162.35      155.80      7.84 o 
   1   7  12       26.05       28.97      4.57 o 
   2   7  12       29.07       26.22      4.14 o 
   3   7  12       34.69       33.13      4.55 o 
 -10   1  13      151.45      169.18     16.99 o 
  -9   1  13      306.65      326.51     11.59 o 
  -8   1  13       88.22       95.54      5.62 o 
  -7   1  13      247.14      271.94     12.53 o 
  -6   1  13        6.32       10.84      3.37 o 
  -5   1  13       27.15       29.39      3.58 o 
  -4   1  13      663.99      668.61     11.99 o 
  -3   1  13      169.66      162.75      5.47 o 
  -2   1  13       62.00       60.66      3.70 o 
  -1   1  13      285.66      286.12      7.10 o 
   0   1  13      100.76       84.70      4.10 o 
   1   1  13       14.52       15.07      2.42 o 
   2   1  13      163.30      157.59      5.35 o 
   3   1  13      232.48      233.66      6.41 o 
   4   1  13       49.31       58.74      4.37 o 
   5   1  13       40.61       33.88      3.23 o 
   6   1  13       29.35       30.80      3.24 o 
   7   1  13        2.50        3.39      2.28 o 
   8   1  13      493.49      500.73     10.94 o 
   9   1  13      261.62      268.31      8.09 o 
  -9   2  13      116.21      122.80      7.71 o 
  -8   2  13       63.10       60.07      4.90 o 
  -7   2  13       25.17       26.54      3.19 o 
  -6   2  13      351.21      329.20     10.28 o 
  -5   2  13       77.33       86.52      4.50 o 
  -4   2  13       12.34       17.14      4.04 o 
  -3   2  13        0.58       -1.28      1.88 o 
  -2   2  13      447.70      451.17      9.39 o 
  -1   2  13      170.37      163.78      6.60 o 
   0   2  13       81.07       65.03      4.61 o 
   1   2  13     1752.53     1641.24     26.04 o 
   2   2  13      162.85      155.78      6.43 o 
   3   2  13      216.73      204.04      7.38 o 
   4   2  13      676.28      679.83     14.32 o 
   5   2  13       89.98       82.22      5.27 o 
   6   2  13      462.92      452.98     11.57 o 
   7   2  13        6.12        1.02      2.79 o 
   8   2  13       48.10       62.62      5.26 o 
   9   2  13        9.82        8.35      4.78 o 
  -9   3  13        0.75        2.78      3.05 o 
  -8   3  13      276.40      299.28      9.49 o 
  -7   3  13      237.58      247.01      7.43 o 
  -6   3  13      291.61      314.36      8.29 o 
  -5   3  13      460.05      471.93     10.21 o 
  -4   3  13      267.23      276.54      8.76 o 
  -3   3  13      909.46      897.47     22.63 o 
  -2   3  13      257.57      262.77      9.95 o 
  -1   3  13       10.46       10.28      2.99 o 
   0   3  13      162.90      159.32      9.92 o 
   1   3  13      243.13      237.50      7.98 o 
   2   3  13       12.80       11.21      2.99 o 
   3   3  13        7.00        4.09      2.66 o 
   4   3  13       46.84       42.94      4.63 o 
   5   3  13      148.13      154.36      6.97 o 
   6   3  13      126.98      131.99      6.67 o 
   7   3  13      248.35      248.33      8.82 o 
   8   3  13       79.43       77.74      6.93 o 
  -8   4  13        6.72        8.86      3.32 o 
  -7   4  13      262.43      285.07      9.36 o 
  -6   4  13       10.96        9.49      3.08 o 
  -5   4  13       82.47       85.00      5.67 o 
  -4   4  13       93.43       99.73      5.97 o 
  -3   4  13      506.27      508.52     12.47 o 
  -2   4  13      240.15      229.14      8.21 o 
  -1   4  13       31.81       33.60      4.05 o 
   0   4  13      747.81      727.49     15.42 o 
   1   4  13      243.04      238.40      8.28 o 
   2   4  13      870.61      838.84     17.00 o 
   3   4  13      182.63      176.81      7.43 o 
   4   4  13        4.90        2.37      2.71 o 
   5   4  13      242.38      234.22      8.53 o 
   6   4  13       26.67       28.33      4.18 o 
   7   4  13       19.60       14.38      5.66 o 
  -7   5  13       16.21       15.36      4.44 o 
  -6   5  13       78.56       75.22      5.78 o 
  -5   5  13       12.14       11.77      3.34 o 
  -4   5  13        2.43        0.16      2.83 o 
  -3   5  13        7.52        5.27      3.05 o 
  -2   5  13      256.20      247.66      8.81 o 
  -1   5  13       11.12        5.98      3.34 o 
   0   5  13       23.78       16.88      3.52 o 
   1   5  13       60.73       56.61      5.04 o 
   2   5  13       42.47       44.21      4.71 o 
   3   5  13       15.63       15.90      3.54 o 
   4   5  13        2.09       -0.08      2.81 o 
   5   5  13        2.69        4.39      2.99 o 
   6   5  13       12.23        9.89      3.46 o 
  -5   6  13        4.94       -1.79      4.18 o 
  -4   6  13       48.51       51.96      5.35 o 
  -3   6  13      108.96      125.72      7.19 o 
  -2   6  13       26.87       29.59      4.31 o 
  -1   6  13       94.49      108.21      6.78 o 
   0   6  13        4.64        4.96      3.17 o 
   1   6  13       18.88       17.34      3.78 o 
   2   6  13      153.44      173.31      8.13 o 
   3   6  13        4.08        9.47      3.42 o 
   4   6  13       38.77       46.63      6.12 o 
  -9   0  14      359.56      407.52     21.87 o 
  -8   0  14      141.92      137.10      9.53 o 
  -7   0  14      397.71      395.59     15.28 o 
  -6   0  14       68.68       61.85      7.01 o 
  -5   0  14       42.27       31.06      5.47 o 
  -4   0  14      102.14       91.24      7.66 o 
  -3   0  14     1336.04     1277.38     30.83 o 
  -2   0  14        6.17        2.58      3.43 o 
  -1   0  14        0.60        2.49      3.37 o 
   0   0  14      807.04      823.18     22.35 o 
   1   0  14        0.11        1.51      5.83 o 
   2   0  14      294.01      313.30     12.64 o 
   3   0  14      823.50      825.60     26.31 o 
   4   0  14        4.29       -1.81      3.12 o 
   5   0  14      272.77      285.32      9.70 o 
   6   0  14       99.69       93.85      7.83 o 
   7   0  14       35.35       35.63      5.93 o 
   8   0  14        3.65       11.83      4.72 o 
  -9   1  14       33.26       41.83      5.55 o 
  -8   1  14       37.28       45.40      4.56 o 
  -7   1  14      177.05      188.76      8.04 o 
  -6   1  14       25.65       23.75      3.64 o 
  -5   1  14      396.79      397.66     10.59 o 
  -4   1  14        1.31        0.46      2.45 o 
  -3   1  14       20.30       21.12      3.32 o 
  -2   1  14      157.63      151.80      8.51 o 
  -1   1  14        1.06        1.62      2.75 o 
   0   1  14       19.77       16.79      2.66 o 
   1   1  14       70.10       77.75      4.19 o 
   2   1  14       95.35       97.28      5.33 o 
   3   1  14      105.95      117.13      5.86 o 
   4   1  14       16.57       30.80      3.72 o 
   5   1  14      302.72      318.46      9.80 o 
   6   1  14      413.62      437.07     11.33 o 
   7   1  14      173.90      210.95      8.07 o 
   8   1  14      215.40      241.28      8.69 o 
  -8   2  14       90.94       92.38      5.98 o 
  -7   2  14       58.46       62.39      5.12 o 
  -6   2  14      149.77      146.26      6.82 o 
  -5   2  14        6.22        7.77      2.92 o 
  -4   2  14       57.49       64.07      6.24 o 
  -3   2  14      259.55      272.68      7.43 o 
  -2   2  14       18.49       19.56      2.82 o 
  -1   2  14        1.67        4.55      2.58 o 
   0   2  14        2.53        0.98      2.39 o 
   1   2  14      147.71      141.04      7.21 o 
   2   2  14       13.15        8.50      2.83 o 
   3   2  14      102.87      108.64      5.92 o 
   4   2  14      385.93      403.06     13.18 o 
   5   2  14      177.93      177.56      8.28 o 
   6   2  14        2.45        3.64      2.79 o 
   7   2  14       93.93       94.18      6.13 o 
  -8   3  14      275.49      304.38     11.59 o 
  -7   3  14       10.31        3.75      2.96 o 
  -6   3  14       12.49       17.17      3.15 o 
  -5   3  14      755.02      745.28     15.74 o 
  -4   3  14      148.35      157.90     11.68 o 
  -3   3  14       25.47       34.35      4.13 o 
  -2   3  14       74.01       77.56      5.34 o 
  -1   3  14        4.38        2.47      2.56 o 
   0   3  14       56.73       55.55      4.70 o 
   1   3  14        6.50        3.69      2.82 o 
   2   3  14       11.84       12.58      3.20 o 
   3   3  14      117.89      111.58      6.14 o 
   4   3  14       45.67       49.74      4.79 o 
   5   3  14      114.39      102.42      6.19 o 
   6   3  14       25.13       32.00      4.29 o 
   7   3  14        4.44        1.92      3.01 o 
  -7   4  14        0.25       -4.53      2.97 o 
  -6   4  14      109.73      119.11      7.85 o 
  -5   4  14       39.42       42.41      5.77 o 
  -4   4  14      230.48      234.01      8.65 o 
  -3   4  14      228.20      217.30     13.85 o 
  -2   4  14       82.91       85.22      5.84 o 
  -1   4  14      231.05      234.22      8.57 o 
   0   4  14       28.29       27.63      4.06 o 
   1   4  14       54.73       57.81      5.16 o 
   2   4  14      506.79      488.83     12.53 o 
   3   4  14      158.24      156.78      7.80 o 
   4   4  14        7.70        9.77      3.31 o 
   5   4  14       13.90       10.53      3.55 o 
   6   4  14       14.67       22.83      4.20 o 
  -5   5  14        0.69       -0.23      3.03 o 
  -4   5  14      284.15      292.26     17.09 o 
  -3   5  14        3.21        3.23      3.44 o 
  -2   5  14      119.45      130.76     12.06 o 
  -1   5  14      157.23      167.77      7.90 o 
   0   5  14       86.29       93.82      6.34 o 
   1   5  14       98.48       99.03      6.49 o 
   2   5  14       11.64       11.96      3.43 o 
   3   5  14      206.79      211.01      8.72 o 
   4   5  14      217.42      213.27      8.83 o 
  -2   6  14      436.33      449.18     12.86 o 
  -1   6  14      301.74      303.01     10.51 o 
   0   6  14        3.21        0.74      4.67 o 
   1   6  14      227.02      213.33     12.02 o 
  -7   1  15        7.70        4.76      4.68 o 
  -6   1  15      440.86      463.34     12.15 o 
  -5   1  15        1.53       -0.56      2.57 o 
  -4   1  15        4.28       -0.77      2.41 o 
  -3   1  15      153.62      172.44      7.19 o 
  -2   1  15       52.40       46.48      4.40 o 
  -1   1  15       25.26       24.41      3.53 o 
   0   1  15       27.58       25.16      3.57 o 
   1   1  15      363.02      387.32     12.42 o 
   2   1  15        3.34        5.54      3.35 o 
   3   1  15       13.10        7.16      3.58 o 
   4   1  15      477.89      474.83     15.48 o 
   5   1  15       20.49       25.46      3.84 o 
   6   1  15      135.15      145.03      7.01 o 
  -7   2  15      102.27       97.23      6.31 o 
  -6   2  15      209.87      229.60      8.45 o 
  -5   2  15        2.02       -2.80      2.49 o 
  -4   2  15      584.68      597.35     13.69 o 
  -3   2  15      106.73      119.30     12.03 o 
  -2   2  15      136.00      130.37      7.78 o 
  -1   2  15      449.73      435.99     13.58 o 
   0   2  15      103.51      114.40      6.16 o 
   1   2  15      348.35      338.75      9.98 o 
   2   2  15      249.49      257.86      8.71 o 
   3   2  15       67.60       67.72      5.22 o 
   4   2  15      389.94      386.60     10.95 o 
   5   2  15       31.62       32.48      4.26 o 
   6   2  15       39.64       37.95      4.61 o 
  -6   3  15        0.03        0.88      3.92 o 
  -5   3  15        0.33        3.83      3.33 o 
  -4   3  15       28.55       26.07      3.94 o 
  -3   3  15        0.42        4.37      2.82 o 
  -2   3  15       18.02       22.46      3.72 o 
  -1   3  15       42.86       41.83      4.49 o 
   0   3  15       38.26       36.19      4.32 o 
   1   3  15        0.01       -0.93      2.59 o 
   2   3  15      333.14      319.97     10.00 o 
   3   3  15      434.63      437.59     15.33 o 
   4   3  15      112.96      126.62     11.54 o 
   5   3  15      208.72      222.29      8.78 o 
  -5   4  15      739.25      757.67     37.90 o 
  -4   4  15        2.97       10.15      3.50 o 
  -3   4  15      118.42      130.33      8.15 o 
  -2   4  15       63.16       65.01      8.65 o 
  -1   4  15        0.45        0.91      2.97 o 
   0   4  15      837.30      848.98     17.96 o 
   1   4  15       95.72      119.80      6.88 o 
   2   4  15       25.97       19.55      3.93 o 
   3   4  15      456.53      472.78     15.59 o 
   4   4  15      116.17      109.51      6.86 o 
  -2   5  15        0.77       -3.81      2.75 o 
  -1   5  15       14.57       15.66      3.95 o 
   0   5  15      234.73      229.73     10.69 o 
   1   5  15       76.85       83.53      6.35 o 
  -6   0  16       63.60       78.99      8.38 o 
  -5   0  16      909.35      931.23     58.58 o 
  -4   0  16       90.30      114.59      9.20 o 
  -3   0  16      327.31      318.46     13.97 o 
  -2   0  16      717.46      804.08     23.67 o 
  -1   0  16        1.21        2.32      4.84 o 
   0   0  16      240.27      230.16     11.67 o 
   1   0  16       94.05       82.78      7.77 o 
   2   0  16      180.16      209.26     18.18 o 
   3   0  16        0.45        6.21      6.65 o 
   4   0  16        4.43       12.50      7.82 o 
   5   0  16      268.74      300.06     21.41 o 
  -5   1  16        4.76       10.44      3.33 o 
  -4   1  16       97.13       93.96      6.04 o 
  -3   1  16       44.78       48.14      4.76 o 
  -2   1  16        0.38       -2.44      2.84 o 
  -1   1  16       47.73       59.03      6.05 o 
   0   1  16      297.83      299.08     11.30 o 
   1   1  16       86.59       82.46      6.80 o 
   2   1  16       62.35       67.18      6.42 o 
   3   1  16      593.27      565.84     16.17 o 
   4   1  16        0.20        2.86      3.42 o 
  -5   2  16       12.42       14.68      4.25 o 
  -4   2  16      141.82      137.54      8.43 o 
  -3   2  16       25.97       26.87      4.86 o 
  -2   2  16        2.49        3.14      3.48 o 
  -1   2  16      212.32      221.18     10.06 o 
   0   2  16        5.09        5.86      3.62 o 
   1   2  16        0.38       -2.49      2.98 o 
   2   2  16        0.11        0.67      3.50 o 
   3   2  16       18.43       22.03      4.69 o 
   4   2  16       15.07       19.78      6.24 o 
  -4   3  16       83.35       99.13      7.69 o 
  -3   3  16      200.24      196.91      9.92 o 
  -2   3  16       47.97       44.68      5.79 o 
  -1   3  16        3.68        4.72      3.71 o 
   0   3  16       78.89       92.14      6.24 o 
   1   3  16        0.05       -0.16      2.76 o 
   2   3  16       60.54       58.50      5.40 o 
   3   3  16      143.17      147.18      7.47 o 
  -2   1  17        3.52        2.24      3.61 o 
  -1   1  17      508.31      547.07     16.14 o 
   0   1  17       11.32       12.47      4.02 o 
   1   1  17        2.78        2.12      3.48 o 
                                                 
